# Supplementary material for: Age structure landscapes emerge from the equilibrium between aging and rejuvenation in bacterial populations
Source: Nat Commun. 2018 Sep 13;9:3722. doi: 10.1038/s41467-018-06154-9 (PMC6137065; doi:10.1038/s41467-018-06154-9)
Supplement: Supplementary file 4 — Supplementary Data 1 [file 41467_2018_6154_MOESM4_ESM.xlsx]

## Sheet: S1 Data
Daughter device spatial distribution, Fig. 2C and 2D
	Category	X (px)	Y (px)	Distance (px)
1	OO	539.5	730	137.5
2	OO	615.5	551.5	61.5
3	OO	621	377.5	56
4	OO	623.5	237	53.5
5	OO	668.5	209.5	8.5
6	OO	598.5	338.5	78.5
7	OO	602	347	75
8	OO	513	816	164
9	OO	604	821	73
10	OO	619	799	58
11	OO	705	805	28
12	OO	641.5	768	35.5
13	OO	631.5	763	45.5
14	OO	689.5	747	12.5
15	OO	579.5	728.5	97.5
16	OO	590	781.5	87
17	OO	622.5	789	54.5
18	OO	617.5	758.5	59.5
19	OO	628.5	758	48.5
20	OO	662.5	708	14.5
21	OO	604	700	73
22	OO	567.5	688.5	109.5
23	OO	655.5	657	21.5
24	OO	666.5	648	10.5
25	OO	652.5	639.5	24.5
26	OO	693	627.5	16
27	OO	733	623	56
28	OO	597.5	625.5	79.5
29	OO	668.5	622	8.5
30	OO	732	607	55
31	OO	693	620.5	16
32	OO	589.5	760	87.5
33	OO	633.5	805	43.5
34	OO	660	794.5	17
35	OO	684	790.5	7
36	OO	596.5	708.5	80.5
37	OO	597	692.5	80
38	OO	613	683	64
39	OO	605	671	72
40	OO	603.5	653	73.5
41	OO	678.5	590	1.5
42	OO	672	718	5
43	OO	578	617	99
44	OO	547.5	802.5	129.5
45	OO	702	826	25
46	OO	767.5	789	90.5
47	OO	557.5	799.5	119.5
48	OO	694	762.5	17
49	OO	628	748	49
50	OO	637.5	714	39.5
51	OO	688	701	11
52	OO	622	690	55
53	OO	565	691	112
54	OO	660	648	17
55	OO	682	641	5
56	OO	693	651.5	16
57	OO	669	796.5	8
58	OO	701	783	24
59	OO	591.5	739	85.5
60	OO	517.5	730	159.5
61	OO	694.5	698	17.5
62	OO	618.5	682.5	58.5
63	OO	591.5	672	85.5
64	OO	606	639	71
65	OO	689	613	12
66	OO	701	582.5	24
67	OO	677	637	0
68	OO	528	838.5	149
69	OO	660	838.5	17
70	OO	757.5	833.5	80.5
71	OO	723	824.5	46
72	OO	658	796	19
73	OO	607	796.5	70
74	OO	585.5	798.5	91.5
75	OO	532	790.5	145
76	OO	649	749.5	28
77	OO	655	744	22
78	OO	730.5	671.5	53.5
79	OO	699	664.5	22
80	OO	720	736	43
81	OO	597	609	80
82	OO	660.5	805.5	16.5
83	OO	740.5	810	63.5
84	OO	737	770.5	60
85	OO	704	719.5	27
86	OO	633	695.5	44
87	OO	685.5	657	8.5
88	OO	573.5	652.5	103.5
89	OO	675	561	2
90	OO	627.5	574	49.5
91	OO	587	853	90
92	OO	586.5	849.5	90.5
93	OO	817	856.5	140
94	OO	737.5	860	60.5
95	OO	675	824.5	2
96	OO	615.5	829	61.5
97	OO	560	834	117
98	OO	612.5	786.5	64.5
99	OO	607	752	70
100	OO	707	747	30
101	OO	690	701	13
102	OO	746.5	676.5	69.5
103	OO	661.5	850.5	15.5
104	OO	769	848	92
105	OO	737.5	846.5	60.5
106	OO	753	777	76
107	OO	540.5	817	136.5
108	OO	756.5	766.5	79.5
109	OO	742.5	746	65.5
110	OO	681	757	4
111	OO	615	632.5	62
112	OO	707.5	851.5	30.5
113	OO	760.5	743.5	83.5
114	OO	726.5	668	49.5
115	OO	588.5	674	88.5
116	OO	643.5	646	33.5
117	OO	765.5	619	88.5
118	OO	644.5	661.5	32.5
119	OO	799.5	643	122.5
120	OO	632	760.5	45
121	OO	691	728	14
122	OO	778	684.5	101
123	OO	670	681.5	7
124	OO	718.5	663.5	41.5
125	OO	587	853	90
126	OO	586.5	849.5	90.5
127	OO	615	632.5	62
128	OO	573	479.5	104
129	OO	615	666.5	62
130	OO	681.5	638.5	4.5
131	OO	643.5	664.5	33.5
132	OO	600.5	582.5	76.5
133	OO	795	312	118
134	OO	688.5	308.5	11.5
135	OO	637.5	615	39.5
136	OO	786	317.5	109
137	OO	739.5	847	62.5
138	OO	782	879	105
139	OO	731.5	900	54.5
140	OO	585	903	92
141	OO	617	864	60
142	OO	695.5	841	18.5
143	OO	620.5	842.5	56.5
144	OO	629	826.5	48
145	OO	586	806.5	91
146	OO	631	777.5	46
147	OO	726	714	49
148	OO	830	853.5	153
149	OO	676.5	875	0.5
150	OO	720.5	862	43.5
151	OO	690.5	860.5	13.5
152	OO	642.5	851	34.5
153	OO	577.5	843.5	99.5
154	OO	615.5	826	61.5
155	OO	590	814.5	87
156	OO	606	796.5	71
157	OO	765.5	736	88.5
158	OO	663.5	871.5	13.5
159	OO	644	870.5	33
160	OO	685.5	861.5	8.5
161	OO	635.5	866	41.5
162	OO	570.5	869	106.5
163	OO	682.5	813	5.5
164	OO	739.5	810	62.5
165	OO	696.5	792.5	19.5
166	OO	605	777	72
167	OO	559.5	905.5	117.5
168	OO	658	676	19
169	OO	526	669.5	151
170	OO	609	649.5	68
171	OO	615.5	635.5	61.5
172	OO	715	605	38
173	OO	712	595	35
174	OO	725.5	604	48.5
175	OO	676	571.5	1
176	OO	606.5	880	70.5
177	OO	744.5	811.5	67.5
178	OO	608.5	818.5	68.5
179	OO	653	798.5	24
180	OO	726.5	783	49.5
181	OO	600.5	765	76.5
182	OO	643	764	34
183	OO	660	747.5	17
184	OO	591.5	720	85.5
185	OO	645	845.5	32
186	OO	621.5	830.5	55.5
187	OO	617.5	825	59.5
188	OO	534	821	143
189	OO	766	754.5	89
190	OO	557	784.5	120
191	OO	665.5	796.5	11.5
192	OO	651	794.5	26
193	OO	633.5	801	43.5
194	OO	686.5	826.5	9.5
195	OO	580.5	816	96.5
196	OO	799.5	792.5	122.5
197	OO	748	811	71
198	OO	650.5	575.5	26.5
199	OO	651	550	26
200	OO	679	538.5	2
201	OO	637.5	542	39.5
202	OO	639	320	38
203	OO	648.5	307	28.5
204	OO	655.5	290	21.5
205	OO	654.5	284	22.5
206	OO	525.5	276.5	151.5
207	OO	695.5	761.5	18.5
208	OO	721	813	44
209	OO	750	854.5	73
210	OO	666.5	701	10.5
211	OO	627	648.5	50
212	OO	661	627	16
213	OO	656.5	424	20.5
214	OO	609	377	68
215	OO	578	500	99
216	OO	558	202	119
217	OO	744	257	67
218	OO	620.5	249.5	56.5
219	OO	603.5	232.5	73.5
220	OO	671.5	225	5.5
221	OO	605	208	72
222	OO	589.5	225	87.5
223	OO	668	236.5	9
224	OO	662.5	232	14.5
225	OO	719.5	239.5	42.5
226	OO	657	411	20
227	OO	743	306	66
228	OO	665	332.5	12
229	OO	661.5	308	15.5
230	OO	662.5	303.5	14.5
231	OO	617.5	309.5	59.5
232	OO	618.5	274	58.5
233	OO	554.5	259.5	122.5
234	OO	577.5	267.5	99.5
235	OO	532.5	257.5	144.5
236	OO	604.5	241	72.5
237	OO	660	251	17
238	OO	664	253.5	13
239	OO	660	236	17
240	OO	668	309	9
241	OO	671.5	347.5	5.5
242	OO	705.5	609	28.5
243	OO	697	597.5	20
244	OO	661	591	16
245	OO	624	539.5	53
246	OO	539.5	545.5	137.5
247	OO	603	531	74
248	OO	691	639	14
249	OO	644.5	510	32.5
250	OO	630	309.5	47
251	OO	577	233.5	100
252	OO	619.5	210	57.5
253	OO	675	198	2
254	OO	632.5	203	44.5
255	OO	723	204.5	46
256	OO	760	192	83
257	OO	691.5	179	14.5
258	OO	537.5	181	139.5
259	OO	734.5	171	57.5
260	OO	630.5	176.5	46.5
261	OO	528	166	149
262	OO	530.5	147.5	146.5
263	OO	668.5	142.5	8.5
264	OO	556.5	141	120.5
265	OO	717	118	40
266	OO	687.5	103	10.5
267	OO	603.5	103.5	73.5
268	OO	537	94.5	140
269	OO	725.5	87	48.5
270	OO	678	201	1
271	OO	796	868.5	119
272	OO	737.5	765	60.5
273	OO	712	721.5	35
274	OO	574	659.5	103
275	OO	641.5	633.5	35.5
276	OO	585.5	609.5	91.5
277	OO	672.5	572	4.5
278	OO	730	563	53
279	OO	800	547	123
280	OO	543	529.5	134
281	OO	553	519.5	124
282	OO	738	497.5	61
283	OO	661	555	16
284	OO	710	727.5	33
285	OO	812	829.5	135
286	OO	828.5	863.5	151.5
287	OO	690.5	551	13.5
288	OO	763.5	613.5	86.5
289	OO	739	696	62
290	OO	775.5	677	98.5
291	OO	802	664.5	125
292	OO	685	598.5	8
293	OO	799	629.5	122
294	OO	702.5	679.5	25.5
295	OO	669	491	8
296	OO	682.5	385	5.5
297	OO	726.5	357	49.5
298	OO	639	349	38
299	OO	634.5	347	42.5
300	OO	660.5	346	16.5
301	OO	654.5	640	22.5
302	OO	638	670.5	39
303	OO	654.5	621	22.5
304	OO	714.5	603	37.5
305	OO	728.5	568.5	51.5
306	OO	594	578.5	83
307	OO	641	553.5	36
308	OO	623	496.5	54
309	OO	639.5	498	37.5
310	OO	609.5	497	67.5
311	OO	770	737	93
312	OO	784.5	750.5	107.5
313	OO	593.5	613	83.5
314	OO	639.5	582	37.5
315	OO	623	581	54
316	OO	621	569.5	56
317	OO	610	572	67
318	OO	665.5	561	11.5
319	OO	733.5	407	56.5
320	OO	790.5	381.5	113.5
321	OO	724	391	47
322	OO	668	376	9
323	OO	579	389.5	98
324	OO	602	382.5	75
325	OO	756	596	79
326	OO	644.5	184	32.5
327	OO	514	147	163
328	OO	541	144	136
329	OO	558.5	119	118.5
330	OO	529.5	128	147.5
331	OO	650.5	113	26.5
332	OO	698	110.5	21
333	OO	686	96	9
334	OO	715	111	38
335	OO	689	93.5	12
336	OO	639	105	38
337	OO	736.5	84	59.5
338	OO	679.5	76.5	2.5
339	OO	621	66	56
340	OO	636.5	79	40.5
341	OO	725	66	48
342	OO	668	51.5	9
343	OO	730	61	53
344	OO	618.5	395	58.5
345	OO	589.5	348	87.5
346	OO	724.5	338.5	47.5
347	OO	583	457.5	94
348	OO	845.5	649.5	168.5
349	OO	730.5	703	53.5
350	OO	693.5	533	16.5
351	OO	706.5	551	29.5
352	OO	551.5	561.5	125.5
353	OO	838.5	517.5	161.5
354	OO	735.5	524	58.5
355	OO	684.5	509	7.5
356	OO	655.5	475.5	21.5
357	OO	605	471.5	72
358	OO	779	467	102
359	OO	799	531	122
360	OO	755.5	496	78.5
361	OO	778.5	471	101.5
362	OO	646	525.5	31
363	OO	569	377	108
364	OO	694	366	17
365	OO	570.5	345.5	106.5
366	OO	715.5	328.5	38.5
367	OO	657	330	20
368	OO	692	678	15
369	OO	673	554.5	4
370	OO	644.5	410.5	32.5
371	OO	655	206.5	22
372	OO	671.5	174	5.5
373	OO	568.5	385	108.5
374	OO	646	268.5	31
375	OO	673.5	231	3.5
376	OO	646	235	31
377	OO	574	201.5	103
378	OO	610	194.5	67
379	OO	702.5	189.5	25.5
380	OO	669.5	160.5	7.5
381	OO	655.5	172	21.5
382	OO	638.5	162	38.5
383	OO	587	160.5	90
384	OO	578	145	99
385	OO	556	162.5	121
386	OO	610.5	159.5	66.5
387	OO	648.5	203	28.5
388	OO	728.5	275.5	51.5
389	OO	550.5	166.5	126.5
390	OO	573	147	104
391	OO	609.5	166	67.5
392	OO	510.5	158	166.5
393	OO	709.5	141.5	32.5
394	OO	641	137	36
395	OO	712.5	116	35.5
396	OO	652.5	114	24.5
397	OO	725	107	48
398	OO	612	158	65
399	OO	590.5	182	86.5
400	OO	676.5	242	0.5
401	OO	584	237	93
402	OO	546.5	214.5	130.5
403	OO	665	189.5	12
404	OO	758	326.5	81
405	OO	588.5	312	88.5
406	OO	690.5	287.5	13.5
407	OO	612.5	281.5	64.5
408	OO	690	270.5	13
409	OO	671.5	272.5	5.5
410	OO	596.5	544.5	80.5
411	OO	620.5	393.5	56.5
412	OO	624	240	53
413	OO	563.5	190.5	113.5
414	OO	529.5	188	147.5
415	OO	534.5	190.5	142.5
416	OO	605	167	72
417	OO	705	155	28
418	OO	753	144	76
419	OO	556.5	154	120.5
420	OO	616	125	61
421	OO	715	122	38
422	OO	643	196	34
423	OO	628.5	193	48.5
424	OO	627	175.5	50
425	OO	556.5	183	120.5
426	OO	763	172	86
427	OO	546	168	131
428	OO	607.5	151.5	69.5
429	OO	570.5	150	106.5
430	OO	645.5	135	31.5
431	OO	630.5	148.5	46.5
432	OO	721.5	284.5	44.5
433	OO	794.5	268	117.5
434	OO	668.5	270	8.5
435	OO	666.5	262	10.5
436	OO	606	238.5	71
437	OO	592	250.5	85
438	OO	549.5	249.5	127.5
439	OO	641.5	314.5	35.5
440	OO	654.5	319.5	22.5
441	OO	757.5	299	80.5
442	OO	811.5	275	134.5
443	OO	571.5	288.5	105.5
444	OO	596	199	81
445	OO	600	255.5	77
446	OO	630	248.5	47
447	OO	539	230.5	138
448	OO	745.5	210.5	68.5
449	OO	688.5	206.5	11.5
450	OO	697	198.5	20
451	OO	565.5	193	111.5
452	OO	651	176	26
453	OO	584	272.5	93
454	OO	648	261	29
455	OO	677.5	498	0.5
456	OO	680	214.5	3
457	OO	761	601	84
458	OO	748	562	71
459	OO	768	567.5	91
460	OO	736.5	479	59.5
461	OO	636.5	493	40.5
462	OO	616	483.5	61
463	OO	619	484	58
464	OO	777	454	100
465	OO	770.5	403.5	93.5
466	OO	677	419.5	0
467	OO	688	416.5	11
468	OO	729	413	52
469	OO	687	398	10
470	OO	657	412	20
471	OO	638	400.5	39
472	OO	769	350	92
473	OO	626	358.5	51
474	OO	701.5	364	24.5
475	OO	660	446.5	17
476	OO	641	396.5	36
477	OO	665	392.5	12
478	OO	711	383.5	34
479	OO	667.5	398.5	9.5
480	OO	813.5	777	136.5
481	OO	707	420	30
482	OO	832	615	155
483	OO	630	550	47
484	OO	559	562	118
485	OO	659	533.5	18
486	OO	771.5	513.5	94.5
487	OO	668	515.5	9
488	OO	690.5	508.5	13.5
489	OO	644	512.5	33
490	OO	582	559	95
491	OO	733	515	56
492	OO	677.5	515.5	0.5
493	OO	629.5	521	47.5
494	OO	702.5	501.5	25.5
495	OO	761	492.5	84
496	OO	794.5	475	117.5
497	OO	710.5	467	33.5
498	OO	716	495	39
499	OO	733.5	473	56.5
500	OO	631	482.5	46
501	OO	617.5	311.5	59.5
502	OO	738.5	485.5	61.5
503	OO	784.5	672	107.5
504	OO	789.5	657.5	112.5
505	OO	650.5	500.5	26.5
506	OO	655	494	22
507	OO	607.5	503	69.5
508	OO	656.5	484.5	20.5
509	OO	694	480	17
510	OO	772	462	95
511	OO	627	469	50
512	OO	648.5	424.5	28.5
513	OO	666.5	422.5	10.5
514	OO	696.5	420	19.5
515	OO	712	418	35
516	OO	639.5	421	37.5
517	OO	688	414.5	11
518	OO	821.5	384.5	144.5
519	OO	741.5	391	64.5
520	OO	797.5	530	120.5
521	OO	595	506	82
522	OO	696	471.5	19
523	OO	604.5	473	72.5
524	OO	735.5	447	58.5
525	OO	733.5	449.5	56.5
526	OO	823.5	415.5	146.5
527	OO	736	420	59
528	OO	626	482.5	51
529	OO	558.5	475	118.5
530	OO	678	433	1
531	OO	686.5	437	9.5
532	OO	743.5	433.5	66.5
533	OO	646	427.5	31
534	OO	700.5	411	23.5
535	OO	744.5	417	67.5
536	OO	667	375.5	10
537	OO	737	515.5	60
538	OO	780	372	103
539	OO	844	600.5	167
540	OO	809	723	132
541	OO	821.5	759	144.5
542	OO	776	528	99
543	OO	716	483	39
544	OO	703	440.5	26
545	OO	660.5	454.5	16.5
546	OO	614	451.5	63
547	OO	555.5	456.5	121.5
548	OO	721.5	436	44.5
549	OO	698	423.5	21
550	OO	814.5	399.5	137.5
551	OO	769	390	92
552	OO	721	409	44
553	OO	708	378	31
554	OO	664.5	390	12.5
555	OO	672.5	498.5	4.5
556	OO	606.5	488	70.5
557	NN	531	665.5	146
558	NN	720.5	234.5	43.5
559	NN	645.5	293.5	31.5
560	NN	594	429	83
561	NN	562.5	555	114.5
562	NN	550.5	358.5	126.5
563	NN	532.5	366.5	144.5
564	NN	564	787	113
565	NN	652	805	25
566	NN	686.5	754.5	9.5
567	NN	568.5	798.5	108.5
568	NN	631.5	759.5	45.5
569	NN	571.5	771.5	105.5
570	NN	639.5	723	37.5
571	NN	555	827	122
572	NN	570.5	767.5	106.5
573	NN	592	719	85
574	NN	626	685	51
575	NN	612.5	657.5	64.5
576	NN	596.5	666	80.5
577	NN	660.5	642.5	16.5
578	NN	613.5	633.5	63.5
579	NN	595	642.5	82
580	NN	622	625.5	55
581	NN	655.5	613	21.5
582	NN	612	618.5	65
583	NN	539.5	640.5	137.5
584	NN	669.5	698.5	7.5
585	NN	555.5	759	121.5
586	NN	565	783	112
587	NN	531	762.5	146
588	NN	557.5	694.5	119.5
589	NN	551	763	126
590	NN	602.5	767.5	74.5
591	NN	624.5	778	52.5
592	NN	661	695	16
593	NN	654.5	684.5	22.5
594	NN	671.5	681	5.5
595	NN	667.5	668	9.5
596	NN	663.5	650.5	13.5
597	NN	619	602	58
598	NN	618.5	729.5	58.5
599	NN	594	677	83
600	NN	606.5	793	70.5
601	NN	695.5	804	18.5
602	NN	631.5	827	45.5
603	NN	618.5	790.5	58.5
604	NN	640.5	775.5	36.5
605	NN	692.5	736	15.5
606	NN	629.5	677	47.5
607	NN	641	656.5	36
608	NN	618	644.5	59
609	NN	577	659	100
610	NN	684.5	679	7.5
611	NN	745	701	68
612	NN	692	701.5	15
613	NN	641	768	36
614	NN	577	734	100
615	NN	639.5	711.5	37.5
616	NN	632	624	45
617	NN	545	637	132
618	NN	638.5	590	38.5
619	NN	637.5	668	39.5
620	NN	755.5	634.5	78.5
621	NN	677.5	674	0.5
622	NN	656	739.5	21
623	NN	605.5	761.5	71.5
624	NN	611	811	66
625	NN	700.5	840.5	23.5
626	NN	603	845	74
627	NN	658.5	832.5	18.5
628	NN	593.5	784	83.5
629	NN	590.5	748	86.5
630	NN	671.5	678	5.5
631	NN	652.5	671	24.5
632	NN	585.5	756.5	91.5
633	NN	655.5	786.5	21.5
634	NN	790	724	113
635	NN	670.5	782.5	6.5
636	NN	724	779.5	47
637	NN	603	673	74
638	NN	674.5	757.5	2.5
639	NN	676.5	784	0.5
640	NN	639.5	723	37.5
641	NN	610	764	67
642	NN	570.5	705.5	106.5
643	NN	633.5	665	43.5
644	NN	637	646.5	40
645	NN	689	569	12
646	NN	730	554.5	53
647	NN	641.5	844	35.5
648	NN	757	863.5	80
649	NN	674.5	865.5	2.5
650	NN	621	826	56
651	NN	652	748	25
652	NN	555.5	756	121.5
653	NN	689.5	686	12.5
654	NN	676.5	779	0.5
655	NN	676	818.5	1
656	NN	732.5	811	55.5
657	NN	616.5	804.5	60.5
658	NN	716.5	856.5	39.5
659	NN	603.5	852	73.5
660	NN	668	851	9
661	NN	698.5	796	21.5
662	NN	600	814	77
663	NN	691.5	777	14.5
664	NN	735.5	756	58.5
665	NN	799	735.5	122
666	NN	623	696.5	54
667	NN	672	802.5	5
668	NN	697.5	738.5	20.5
669	NN	664.5	679.5	12.5
670	NN	711	627	34
671	NN	589	654	88
672	NN	535	683	142
673	NN	708.5	650.5	31.5
674	NN	634.5	715	42.5
675	NN	744.5	669.5	67.5
676	NN	626	733.5	51
677	NN	568.5	766.5	108.5
678	NN	706	703	29
679	NN	734.5	669.5	57.5
680	NN	664	674	13
681	NN	641.5	844	35.5
682	NN	616.5	804.5	60.5
683	NN	586	533.5	91
684	NN	738	629	61
685	NN	674	653	3
686	NN	623	696.5	54
687	NN	636.5	624.5	40.5
688	NN	727.5	329	50.5
689	NN	623	312	54
690	NN	667	713.5	10
691	NN	627	557.5	50
692	NN	717	332.5	40
693	NN	723.5	875	46.5
694	NN	643	899.5	34
695	NN	639	855	38
696	NN	645.5	803	31.5
697	NN	568	786	109
698	NN	660	730.5	17
699	NN	677.5	816	0.5
700	NN	673.5	832	3.5
701	NN	559	871	118
702	NN	782	890	105
703	NN	765	874.5	88
704	NN	631.5	843	45.5
705	NN	564.5	834.5	112.5
706	NN	699	839	22
707	NN	653	807	24
708	NN	664.5	772	12.5
709	NN	713.5	748	36.5
710	NN	748.5	849	71.5
711	NN	767	841	90
712	NN	731.5	854	54.5
713	NN	626.5	858	50.5
714	NN	671	812.5	6
715	NN	624.5	821	52.5
716	NN	640	795.5	37
717	NN	662	755	15
718	NN	695	853	18
719	NN	742	836	65
720	NN	702.5	846	25.5
721	NN	724.5	847.5	47.5
722	NN	678.5	843.5	1.5
723	NN	629.5	899.5	47.5
724	NN	672	728	5
725	NN	557	656.5	120
726	NN	660	607	17
727	NN	733.5	573.5	56.5
728	NN	640	603	37
729	NN	641.5	618.5	35.5
730	NN	557	645.5	120
731	NN	589.5	684.5	87.5
732	NN	675.5	877.5	1.5
733	NN	684.5	838	7.5
734	NN	663.5	787.5	13.5
735	NN	714.5	733.5	37.5
736	NN	658	714.5	19
737	NN	695.5	762	18.5
738	NN	656.5	761	20.5
739	NN	591	804	86
740	NN	536	827	141
741	NN	592	806.5	85
742	NN	682	802.5	5
743	NN	713	768	36
744	NN	604	786	73
745	NN	676	819	1
746	NN	682	796	5
747	NN	704.5	785	27.5
748	NN	716.5	784	39.5
749	NN	700.5	841	23.5
750	NN	644.5	813	32.5
751	NN	745	824	68
752	NN	749.5	810.5	72.5
753	NN	689.5	816	12.5
754	NN	586.5	577	90.5
755	NN	693	539	16
756	NN	744	535.5	67
757	NN	733.5	544	56.5
758	NN	558	329.5	119
759	NN	710	304.5	33
760	NN	591	294	86
761	NN	593	281.5	84
762	NN	578.5	271.5	98.5
763	NN	724.5	799	47.5
764	NN	567	646.5	110
765	NN	728.5	719.5	51.5
766	NN	694.5	753	17.5
767	NN	613	664.5	64
768	NN	679.5	703	2.5
769	NN	639	484	38
770	NN	527.5	396.5	149.5
771	NN	617.5	534.5	59.5
772	NN	597	257	80
773	NN	563	255	114
774	NN	613	225.5	64
775	NN	648	221	29
776	NN	669	205.5	8
777	NN	547	235	130
778	NN	725.5	234	48.5
779	NN	735	239.5	58
780	NN	805	255.5	128
781	NN	653	248.5	24
782	NN	692.5	294	15.5
783	NN	726	296.5	49
784	NN	728.5	321.5	51.5
785	NN	561.5	314	115.5
786	NN	565	275.5	112
787	NN	590.5	254	86.5
788	NN	602.5	254	74.5
789	NN	716.5	249.5	39.5
790	NN	546	242	131
791	NN	637	266.5	40
792	NN	717	235	40
793	NN	613.5	253	63.5
794	NN	720.5	303.5	43.5
795	NN	649	360.5	28
796	NN	625	365	52
797	NN	645	351	32
798	NN	633	627	44
799	NN	718.5	582	41.5
800	NN	760	586	83
801	NN	557.5	541.5	119.5
802	NN	600.5	536.5	76.5
803	NN	665	528	12
804	NN	622	205.5	55
805	NN	569	216.5	108
806	NN	666	204	11
807	NN	583.5	205.5	93.5
808	NN	697.5	189	20.5
809	NN	633	182	44
810	NN	619.5	174	57.5
811	NN	674.5	175.5	2.5
812	NN	523.5	248.5	153.5
813	NN	641.5	268.5	35.5
814	NN	672	547.5	5
815	NN	577	156.5	100
816	NN	586	138	91
817	NN	614.5	144.5	62.5
818	NN	613.5	140	63.5
819	NN	661	120.5	16
820	NN	625	101.5	52
821	NN	596	92	81
822	NN	662	90	15
823	NN	668	101.5	9
824	NN	591	154.5	86
825	NN	708	686.5	31
826	NN	718.5	227.5	41.5
827	NN	752.5	818	75.5
828	NN	638.5	669	38.5
829	NN	585.5	633.5	91.5
830	NN	634	599	43
831	NN	617	579.5	60
832	NN	726.5	547	49.5
833	NN	604.5	511.5	72.5
834	NN	675	501.5	2
835	NN	595.5	529	81.5
836	NN	790	553	113
837	NN	771	735	94
838	NN	785	796.5	108
839	NN	673	613.5	4
840	NN	656	699	21
841	NN	786	808	109
842	NN	758	771	81
843	NN	701	607	24
844	NN	713.5	590.5	36.5
845	NN	741.5	658.5	64.5
846	NN	714.5	663	37.5
847	NN	628	601.5	49
848	NN	673.5	668	3.5
849	NN	741.5	623.5	64.5
850	NN	660	372	17
851	NN	597	352	80
852	NN	570.5	358.5	106.5
853	NN	571.5	367	105.5
854	NN	626	416	51
855	NN	674	548	3
856	NN	719	730	42
857	NN	711.5	629	34.5
858	NN	692	696	15
859	NN	634	616.5	43
860	NN	584	624	93
861	NN	657	581	20
862	NN	658	568	19
863	NN	739.5	546.5	62.5
864	NN	670.5	491.5	6.5
865	NN	694	492.5	17
866	NN	681	492	4
867	NN	768	698.5	91
868	NN	659	619	18
869	NN	708.5	574.5	31.5
870	NN	727.5	545	50.5
871	NN	671.5	561.5	5.5
872	NN	678	562.5	1
873	NN	682	570.5	5
874	NN	739	690.5	62
875	NN	735.5	396	58.5
876	NN	686.5	445	9.5
877	NN	652	401	25
878	NN	593.5	390.5	83.5
879	NN	660	377	17
880	NN	642	381	35
881	NN	704	559	27
882	NN	589.5	146.5	87.5
883	NN	591	120	86
884	NN	645	110	32
885	NN	633	94.5	44
886	NN	579	131	98
887	NN	654.5	110.5	22.5
888	NN	741.5	101	64.5
889	NN	676	88.5	1
890	NN	735	77	58
891	NN	581.5	102.5	95.5
892	NN	671	67	6
893	NN	580	76.5	97
894	NN	674	64	3
895	NN	606.5	53.5	70.5
896	NN	553	70.5	124
897	NN	613.5	114	63.5
898	NN	592.5	138.5	84.5
899	NN	689	238.5	12
900	NN	561.5	397	115.5
901	NN	651	351	26
902	NN	655	340.5	22
903	NN	628.5	478	48.5
904	NN	829	702	152
905	NN	703	585.5	26
906	NN	760	748	83
907	NN	653.5	557	23.5
908	NN	609	554	68
909	NN	781.5	523.5	104.5
910	NN	742	503	65
911	NN	788.5	517.5	111.5
912	NN	713	471.5	36
913	NN	666.5	466	10.5
914	NN	720	468	43
915	NN	807.5	497.5	130.5
916	NN	707.5	474.5	30.5
917	NN	747	537	70
918	NN	585.5	531.5	91.5
919	NN	638.5	368.5	38.5
920	NN	522	374.5	155
921	NN	620.5	345	56.5
922	NN	657.5	333	19.5
923	NN	598	331.5	79
924	NN	691	375	14
925	NN	678.5	501	1.5
926	NN	685	623.5	8
927	NN	730.5	187.5	53.5
928	NN	704	241.5	27
929	NN	618	233.5	59
930	NN	700	230.5	23
931	NN	588.5	272.5	88.5
932	NN	622.5	375.5	54.5
933	NN	642	199	35
934	NN	552.5	200	124.5
935	NN	620.5	158	56.5
936	NN	637	144.5	40
937	NN	659.5	157.5	17.5
938	NN	714	159	37
939	NN	723	174.5	46
940	NN	737	165	60
941	NN	555	167.5	122
942	NN	634	206.5	43
943	NN	704.5	205.5	27.5
944	NN	682.5	240.5	5.5
945	NN	551	163.5	126
946	NN	564	155.5	113
947	NN	645	141.5	32
948	NN	645.5	115	31.5
949	NN	572.5	137.5	104.5
950	NN	669.5	110	7.5
951	NN	591.5	116.5	85.5
952	NN	516	159.5	161
953	NN	600	173	77
954	NN	647.5	179	29.5
955	NN	668.5	158	8.5
956	NN	620	245.5	57
957	NN	653	234	24
958	NN	604	208.5	73
959	NN	604	192.5	73
960	NN	822.5	332	145.5
961	NN	630	285.5	47
962	NN	523.5	317	153.5
963	NN	624	278	53
964	NN	546	284.5	131
965	NN	616.5	274	60.5
966	NN	651.5	160	25.5
967	NN	553	170.5	124
968	NN	695.5	147.5	18.5
969	NN	615.5	147	61.5
970	NN	659.5	124	17.5
971	NN	559	125.5	118
972	NN	591.5	190	85.5
973	NN	584.5	201	92.5
974	NN	688.5	188.5	11.5
975	NN	563.5	188	113.5
976	NN	619	182.5	58
977	NN	703.5	174.5	26.5
978	NN	600.5	159	76.5
979	NN	634.5	148	42.5
980	NN	682	144	5
981	NN	698	135.5	21
982	NN	670.5	151	6.5
983	NN	589.5	202	87.5
984	NN	622	220.5	55
985	NN	626.5	295	50.5
986	NN	564.5	411	112.5
987	NN	652	302	25
988	NN	723.5	272	46.5
989	NN	611	280	66
990	NN	608	261.5	69
991	NN	640.5	242.5	36.5
992	NN	652.5	249	24.5
993	NN	668	238	9
994	NN	550.5	509	126.5
995	NN	746.5	272	69.5
996	NN	640.5	280	36.5
997	NN	686.5	302	9.5
998	NN	575.5	339	101.5
999	NN	561.5	336.5	115.5
1000	NN	616.5	260.5	60.5
1001	NN	573	251.5	104
1002	NN	604	224	73
1003	NN	682	211.5	5
1004	NN	633	197.5	44
1005	NN	622.5	193.5	54.5
1006	NN	692	220	15
1007	NN	625	205	52
1008	NN	541	265	136
1009	NN	591.5	268	85.5
1010	NN	533.5	282.5	143.5
1011	NN	711	267	34
1012	NN	713.5	549.5	36.5
1013	NN	730	530.5	53
1014	NN	730.5	509.5	53.5
1015	NN	679	496	2
1016	NN	673.5	482.5	3.5
1017	NN	681.5	475	4.5
1018	NN	842	449	165
1019	NN	734	418	57
1020	NN	838	401.5	161
1021	NN	670	415	7
1022	NN	625.5	423.5	51.5
1023	NN	714.5	482.5	37.5
1024	NN	745	545.5	68
1025	NN	614	419.5	63
1026	NN	597	418	80
1027	NN	574.5	408.5	102.5
1028	NN	705.5	355.5	28.5
1029	NN	692	356	15
1030	NN	762.5	361	85.5
1031	NN	608.5	406	68.5
1032	NN	578	414.5	99
1033	NN	643	385	34
1034	NN	721.5	420.5	44.5
1035	NN	720.5	388.5	43.5
1036	NN	787	716.5	110
1037	NN	709	478.5	32
1038	NN	770.5	596.5	93.5
1039	NN	629.5	552	47.5
1040	NN	707	520	30
1041	NN	704	506.5	27
1042	NN	755.5	499.5	78.5
1043	NN	730	502.5	53
1044	NN	587.5	546	89.5
1045	NN	693	547.5	16
1046	NN	643	561.5	34
1047	NN	675	521	2
1048	NN	732.5	515	55.5
1049	NN	690	502	13
1050	NN	769.5	469	92.5
1051	NN	849.5	470	172.5
1052	NN	639	511	38
1053	NN	661.5	480	15.5
1054	NN	650.5	498.5	26.5
1055	NN	575.5	530.5	101.5
1056	NN	677	332	0
1057	NN	684	520	7
1058	NN	708	431	31
1059	NN	711	522.5	34
1060	NN	666.5	495.5	10.5
1061	NN	634	489	43
1062	NN	715	466	38
1063	NN	586	490	91
1064	NN	724	482.5	47
1065	NN	768	598.5	91
1066	NN	636.5	429	40.5
1067	NN	775	418	98
1068	NN	608.5	436.5	68.5
1069	NN	631.5	415.5	45.5
1070	NN	678.5	392.5	1.5
1071	NN	752.5	385.5	75.5
1072	NN	584.5	424	92.5
1073	NN	593.5	441.5	83.5
1074	NN	693	445	16
1075	NN	755	616	78
1076	NN	734	494	57
1077	NN	656	517.5	21
1078	NN	663.5	468.5	13.5
1079	NN	678	453	1
1080	NN	679.5	421	2.5
1081	NN	765	417	88
1082	NN	672	453.5	5
1083	NN	626	481	51
1084	NN	620.5	455.5	56.5
1085	NN	689	437.5	12
1086	NN	629.5	443	47.5
1087	NN	680	419.5	3
1088	NN	640.5	416	36.5
1089	NN	588.5	434	88.5
1090	NN	620.5	445.5	56.5
1091	NN	692.5	468.5	15.5
1092	NN	709.5	405.5	32.5
1093	NN	782	429.5	105
1094	NN	771	561	94
1095	NN	806	547.5	129
1096	NN	808.5	709.5	131.5
1097	NN	810	674.5	133
1098	NN	718.5	443.5	41.5
1099	NN	619.5	450	57.5
1100	NN	630	422.5	47
1101	NN	662.5	438	14.5
1102	NN	681.5	448	4.5
1103	NN	909	401	232
1104	NN	787	405	110
1105	NN	839.5	388	162.5
1106	NN	603	395	74
1107	NN	642.5	381.5	34.5
1108	NN	767.5	431	90.5
1109	NN	796	475	119
1110	NN	796	575.5	119
1111	NN	679.5	481	2.5
1112	NN	741	509	64
1113	NN	553.5	645	123.5
1114	NN	521	601.5	156
1115	NN	710	782	33
1116	NN	598	804	79
1117	NN	586	768	91
1118	NN	592.5	752	84.5
1119	NN	656	707	21
1120	NN	651	738	26
1121	NN	562	749	115
1122	NN	683	621.5	6
1123	NN	529	659	148
1124	NN	625.5	669.5	51.5
1125	NN	663	695.5	14
1126	NN	584	749.5	93
1127	NN	637	740.5	40
1128	NN	685	713	8
1129	NN	572.5	683	104.5
1130	NN	540.5	698	136.5
1131	NN	666	778.5	11
1132	NN	560	751	117
1133	NN	587	731.5	90
1134	NN	612.5	713.5	64.5
1135	NN	612	649	65
1136	NN	680	628	3
1137	NN	522	645.5	155
1138	NN	758.5	592.5	81.5
1139	NN	739	705	62
1140	NN	581	618	96
1141	NN	628.5	814	48.5
1142	NN	646	821.5	31
1143	NN	608.5	789.5	68.5
1144	NN	580	781.5	97
1145	NN	630.5	772.5	46.5
1146	NN	701.5	722	24.5
1147	NN	684.5	674	7.5
1148	NN	681.5	728.5	4.5
1149	NN	678.5	747.5	1.5
1150	NN	661.5	791.5	15.5
1151	NN	687.5	775	10.5
1152	NN	560.5	828	116.5
1153	NN	602.5	740	74.5
1154	NN	614.5	763	62.5
1155	NN	571.5	727	105.5
1156	NN	585.5	721.5	91.5
1157	NN	583	715	94
1158	NN	681.5	586.5	4.5
1159	NN	620.5	586	56.5
1160	NN	557	603.5	120
1161	NN	555	644	122
1162	NN	641.5	666.5	35.5
1163	NN	718	640	41
1164	NN	627.5	698.5	49.5
1165	NN	626	726.5	51
1166	NN	703.5	774	26.5
1167	NN	717	733	40
1168	NN	563.5	751.5	113.5
1169	NN	650.5	841	26.5
1170	NN	576.5	743.5	100.5
1171	NN	554.5	722	122.5
1172	NN	604	719.5	73
1173	NN	643	702	34
1174	NN	580	683	97
1175	NN	630	671	47
1176	NN	632	660.5	45
1177	NN	600	776.5	77
1178	NN	787.5	745.5	110.5
1179	NN	724.5	780.5	47.5
1180	NN	562.5	836	114.5
1181	NN	592	839.5	85
1182	NN	567.5	826.5	109.5
1183	NN	577.5	585	99.5
1184	NN	623.5	755.5	53.5
1185	NN	766.5	748.5	89.5
1186	NN	619.5	742.5	57.5
1187	NN	678	704.5	1
1188	NN	583	742.5	94
1189	NN	604.5	714.5	72.5
1190	NN	616.5	625.5	60.5
1191	NN	601.5	621	75.5
1192	NN	638.5	603.5	38.5
1193	NN	656	566.5	21
1194	NN	684.5	641.5	7.5
1195	NN	668.5	651	8.5
1196	NN	515.5	699	161.5
1197	NN	610.5	700	66.5
1198	NN	604	691	73
1199	NN	687	669.5	10
1200	NN	609.5	861	67.5
1201	NN	681.5	876	4.5
1202	NN	600	816.5	77
1203	NN	812	689.5	135
1204	NN	597	751	80
1205	NN	641.5	737	35.5
1206	NN	529	779.5	148
1207	NN	700.5	768.5	23.5
1208	NN	721	768.5	44
1209	NN	682	797	5
1210	NN	681	812.5	4
1211	NN	751	833	74
1212	NN	652.5	861.5	24.5
1213	NN	621.5	868	55.5
1214	NN	570	855	107
1215	NN	661	859.5	16
1216	NN	700.5	814.5	23.5
1217	NN	662	811.5	15
1218	NN	565.5	806.5	111.5
1219	NN	565	783.5	112
1220	NN	648.5	807	28.5
1221	NN	662	801.5	15
1222	NN	591	848.5	86
1223	NN	577	840.5	100
1224	NN	595.5	585	81.5
1225	NN	648.5	798	28.5
1226	NN	712.5	793.5	35.5
1227	NN	637.5	734	39.5
1228	NN	526.5	701.5	150.5
1229	NN	653.5	629	23.5
1230	NN	595.5	617.5	81.5
1231	NN	637	603	40
1232	NN	615.5	608	61.5
1233	NN	723	574	46
1234	NN	600.5	688	76.5
1235	NN	605	685	72
1236	NN	669.5	664.5	7.5
1237	NN	635	737	42
1238	NN	644.5	751	32.5
1239	NN	633.5	749.5	43.5
1240	NN	641.5	707	35.5
1241	NN	635	701	42
1242	NN	746.5	677.5	69.5
1243	NN	599	733	78
1244	NN	577	840.5	100
1245	NN	734	775	57
1246	NN	636.5	715.5	40.5
1247	NN	524	682.5	153
1248	NN	618.5	676	58.5
1249	NN	637.5	721	39.5
1250	NN	634.5	695	42.5
1251	NN	648.5	798	28.5
1252	NN	644.5	751	32.5
1253	NN	631.5	448	45.5
1254	NN	692.5	339	15.5
1255	NN	776	321.5	99
1256	NN	757	301	80
1257	NN	701	314	24
1258	NN	654.5	318	22.5
1259	NN	653	614	24
1260	NN	625	508.5	52
1261	NN	633.5	777.5	43.5
1262	NN	811.5	705.5	134.5
1263	NN	660.5	762.5	16.5
1264	NN	655.5	741.5	21.5
1265	NN	613.5	747.5	63.5
1266	NN	571	810	106
1267	NN	704.5	797.5	27.5
1268	NN	748.5	789.5	71.5
1269	NN	661.5	840	15.5
1270	NN	588.5	866.5	88.5
1271	NN	588.5	893.5	88.5
1272	NN	667	832	10
1273	NN	660.5	811.5	16.5
1274	NN	642	765.5	35
1275	NN	657	764	20
1276	NN	644.5	757	32.5
1277	NN	699.5	764	22.5
1278	NN	726	781.5	49
1279	NN	697	828.5	20
1280	NN	757	831.5	80
1281	NN	758.5	855.5	81.5
1282	NN	697	902.5	20
1283	NN	741	789.5	64
1284	NN	609.5	821.5	67.5
1285	NN	643.5	748	33.5
1286	NN	725.5	765.5	48.5
1287	NN	562	803.5	115
1288	NN	576.5	801	100.5
1289	NN	618.5	849.5	58.5
1290	NN	679	846.5	2
1291	NN	776	811	99
1292	NN	777.5	853.5	100.5
1293	NN	811	903	134
1294	NN	572.5	888.5	104.5
1295	NN	691.5	855.5	14.5
1296	NN	692	889	15
1297	NN	681.5	762	4.5
1298	NN	701	809.5	24
1299	NN	695.5	781.5	18.5
1300	NN	743	788.5	66
1301	NN	684	718.5	7
1302	NN	671.5	633	5.5
1303	NN	507	670.5	170
1304	NN	704	588.5	27
1305	NN	548.5	662.5	128.5
1306	NN	661	657.5	16
1307	NN	671.5	710	5.5
1308	NN	648	693	29
1309	NN	657	883	20
1310	NN	679.5	849.5	2.5
1311	NN	635	850.5	42
1312	NN	648	726	29
1313	NN	625	720	52
1314	NN	692.5	709	15.5
1315	NN	722.5	699	45.5
1316	NN	688	781	11
1317	NN	642.5	839	34.5
1318	NN	638	838.5	39
1319	NN	657.5	745.5	19.5
1320	NN	646	751	31
1321	NN	638.5	791	38.5
1322	NN	564.5	785	112.5
1323	NN	660	780.5	17
1324	NN	661.5	772.5	15.5
1325	NN	717.5	778	40.5
1326	NN	731	800	54
1327	NN	726.5	790.5	49.5
1328	NN	742.5	772.5	65.5
1329	NN	722	825.5	45
1330	NN	551	819.5	126
1331	NN	692.5	821	15.5
1332	NN	696	820	19
1333	NN	639.5	818	37.5
1334	NN	633	817.5	44
1335	NN	689.5	541.5	12.5
1336	NN	647	567.5	30
1337	NN	666.5	320.5	10.5
1338	NN	501.5	329	175.5
1339	NN	679	296	2
1340	NN	505.5	313	171.5
1341	NN	640	256.5	37
1342	NN	651.5	642.5	25.5
1343	NN	524.5	654	152.5
1344	NN	693.5	693.5	16.5
1345	NN	744.5	665	67.5
1346	NN	794	808.5	117
1347	NN	698.5	748	21.5
1348	NN	625	698	52
1349	NN	684	375	7
1350	NN	675	696.5	2
1351	NN	630	505	47
1352	NN	641.5	221.5	35.5
1353	NN	579	357	98
1354	NN	593.5	297.5	83.5
1355	NN	568	235.5	109
1356	NN	729	209.5	52
1357	NN	746	219	69
1358	NN	686	223.5	9
1359	NN	532	254.5	145
1360	NN	634.5	261	42.5
1361	NN	660.5	245	16.5
1362	NN	703	249.5	26
1363	NN	493	275	184
1364	NN	633	252	44
1365	NN	694.5	253	17.5
1366	NN	615.5	289	61.5
1367	NN	655.5	286	21.5
1368	NN	663.5	264.5	13.5
1369	NN	662.5	660.5	14.5
1370	NN	788	295.5	111
1371	NN	507.5	319.5	169.5
1372	NN	710.5	240.5	33.5
1373	NN	545.5	260	131.5
1374	NN	658.5	252.5	18.5
1375	NN	734	251.5	57
1376	NN	603.5	282	73.5
1377	NN	495.5	298	181.5
1378	NN	622	295.5	55
1379	NN	681	298.5	4
1380	NN	773.5	285.5	96.5
1381	NN	767	309	90
1382	NN	703.5	281	26.5
1383	NN	628	570	49
1384	NN	607	462.5	70
1385	NN	762	576	85
1386	NN	653.5	523.5	23.5
1387	NN	662	530	15
1388	NN	709.5	519.5	32.5
1389	NN	726	522.5	49
1390	NN	704.5	204	27.5
1391	NN	605.5	204	71.5
1392	NN	617	183.5	60
1393	NN	639.5	189	37.5
1394	NN	647	163	30
1395	NN	653	160.5	24
1396	NN	570	184	107
1397	NN	538.5	220.5	138.5
1398	NN	719.5	144	42.5
1399	NN	574	139.5	103
1400	NN	579.5	137	97.5
1401	NN	579	135	98
1402	NN	760.5	120.5	83.5
1403	NN	570.5	130	106.5
1404	NN	602.5	117.5	74.5
1405	NN	570	97	107
1406	NN	592.5	95.5	84.5
1407	NN	563.5	99	113.5
1408	NN	660.5	95.5	16.5
1409	NN	682.5	104	5.5
1410	NN	566.5	121.5	110.5
1411	NN	672	123	5
1412	NN	669.5	131	7.5
1413	NN	617	146.5	60
1414	NN	692.5	159	15.5
1415	NN	626.5	152.5	50.5
1416	NN	627	162.5	50
1417	NN	697.5	586	20.5
1418	NN	709.5	340	32.5
1419	NN	532	619.5	145
1420	NN	611.5	615.5	65.5
1421	NN	689	585	12
1422	NN	621.5	517	55.5
1423	NN	615	509	62
1424	NN	686.5	502.5	9.5
1425	NN	665	547.5	12
1426	NN	546	648	131
1427	NN	688.5	680.5	11.5
1428	NN	722.5	665	45.5
1429	NN	761	839	84
1430	NN	713	760.5	36
1431	NN	662	526	15
1432	NN	716.5	775.5	39.5
1433	NN	690	674	13
1434	NN	785	817	108
1435	NN	691.5	547.5	14.5
1436	NN	750	749.5	73
1437	NN	701	592.5	24
1438	NN	571.5	617	105.5
1439	NN	713	658.5	36
1440	NN	683	652.5	6
1441	NN	731	367	54
1442	NN	665	345	12
1443	NN	679	344	2
1444	NN	686	608	9
1445	NN	727.5	603	50.5
1446	NN	746.5	785	69.5
1447	NN	742	775	65
1448	NN	735.5	752	58.5
1449	NN	745.5	720.5	68.5
1450	NN	595.5	561.5	81.5
1451	NN	702	571	25
1452	NN	714.5	560	37.5
1453	NN	731	530	54
1454	NN	718.5	531	41.5
1455	NN	583.5	514.5	93.5
1456	NN	670.5	494	6.5
1457	NN	633	508	44
1458	NN	796.5	535	119.5
1459	NN	535.5	609.5	141.5
1460	NN	549.5	621	127.5
1461	NN	747	686	70
1462	NN	710.5	664.5	33.5
1463	NN	756	632.5	79
1464	NN	662	584	15
1465	NN	719	583.5	42
1466	NN	776	631	99
1467	NN	691.5	604.5	14.5
1468	NN	723	552.5	46
1469	NN	728	574	51
1470	NN	756.5	356.5	79.5
1471	NN	546.5	442.5	130.5
1472	NN	666.5	370	10.5
1473	NN	541	406	136
1474	NN	736.5	651.5	59.5
1475	NN	689.5	498.5	12.5
1476	NN	579.5	136.5	97.5
1477	NN	779.5	95.5	102.5
1478	NN	593.5	118	83.5
1479	NN	606.5	101.5	70.5
1480	NN	596	110	81
1481	NN	596.5	89.5	80.5
1482	NN	590.5	92	86.5
1483	NN	607.5	83	69.5
1484	NN	619	83.5	58
1485	NN	572	79	105
1486	NN	607	81	70
1487	NN	588.5	77.5	88.5
1488	NN	529	125	148
1489	NN	742	106.5	65
1490	NN	567.5	104.5	109.5
1491	NN	595	105.5	82
1492	NN	730	94.5	53
1493	NN	617.5	66.5	59.5
1494	NN	559	59.5	118
1495	NN	559.5	63	117.5
1496	NN	548.5	94	128.5
1497	NN	550.5	100.5	126.5
1498	NN	622.5	135	54.5
1499	NN	648	127.5	29
1500	NN	618	136	59
1501	NN	718.5	608	41.5
1502	NN	700	440.5	23
1503	NN	568	352	109
1504	NN	602	486.5	75
1505	NN	853	700.5	176
1506	NN	538	428	139
1507	NN	725.5	394.5	48.5
1508	NN	827.5	688	150.5
1509	NN	747.5	646.5	70.5
1510	NN	745	676	68
1511	NN	827.5	473.5	150.5
1512	NN	772.5	465.5	95.5
1513	NN	628	457	49
1514	NN	659	472	18
1515	NN	718.5	457	41.5
1516	NN	789.5	506	112.5
1517	NN	785	498	108
1518	NN	808	523	131
1519	NN	715	484	38
1520	NN	637.5	472.5	39.5
1521	NN	638.5	484	38.5
1522	NN	632	472.5	45
1523	NN	756.5	522	79.5
1524	NN	683	513	6
1525	NN	701	539.5	24
1526	NN	621	556	56
1527	NN	725	531	48
1528	NN	626	543	51
1529	NN	662.5	561.5	14.5
1530	NN	658.5	545.5	18.5
1531	NN	594.5	578.5	82.5
1532	NN	718	656	41
1533	NN	798.5	788.5	121.5
1534	NN	581.5	369.5	95.5
1535	NN	584	354.5	93
1536	NN	752.5	310	75.5
1537	NN	613	329.5	64
1538	NN	752	343	75
1539	NN	673.5	421.5	3.5
1540	NN	659	236.5	18
1541	NN	598	241	79
1542	NN	790.5	221.5	113.5
1543	NN	740	229	63
1544	NN	598	270.5	79
1545	NN	591	263	86
1546	NN	577.5	233.5	99.5
1547	NN	593	205.5	84
1548	NN	638.5	148.5	38.5
1549	NN	682.5	157	5.5
1550	NN	708.5	187.5	31.5
1551	NN	565	192.5	112
1552	NN	653.5	201	23.5
1553	NN	656	211.5	21
1554	NN	627.5	230.5	49.5
1555	NN	659	573.5	18
1556	NN	778.5	248	101.5
1557	NN	652.5	335	24.5
1558	NN	754.5	136	77.5
1559	NN	560.5	153	116.5
1560	NN	706	125.5	29
1561	NN	611.5	116	65.5
1562	NN	580.5	101.5	96.5
1563	NN	563	125	114
1564	NN	651.5	112.5	25.5
1565	NN	664.5	100	12.5
1566	NN	515.5	131	161.5
1567	NN	548	140	129
1568	NN	596.5	154	80.5
1569	NN	593	169.5	84
1570	NN	648	173	29
1571	NN	630.5	204.5	46.5
1572	NN	632.5	209	44.5
1573	NN	628.5	206	48.5
1574	NN	694	195.5	17
1575	NN	704.5	206.5	27.5
1576	NN	585.5	213	91.5
1577	NN	702.5	324	25.5
1578	NN	540	345	137
1579	NN	752	276	75
1580	NN	603.5	168.5	73.5
1581	NN	607.5	163	69.5
1582	NN	595.5	130	81.5
1583	NN	720	124	43
1584	NN	589.5	129.5	87.5
1585	NN	558	126	119
1586	NN	519	130.5	158
1587	NN	590	141.5	87
1588	NN	642.5	149	34.5
1589	NN	665.5	150	11.5
1590	NN	676	184.5	1
1591	NN	604	175.5	73
1592	NN	614	168.5	63
1593	NN	644.5	173	32.5
1594	NN	663.5	154	13.5
1595	NN	620.5	135	56.5
1596	NN	665.5	139.5	11.5
1597	NN	730	159	53
1598	NN	627	177	50
1599	NN	683	178	6
1600	NN	513.5	189	163.5
1601	NN	622.5	201	54.5
1602	NN	761	175.5	84
1603	NN	655.5	270.5	21.5
1604	NN	587.5	306.5	89.5
1605	NN	754.5	280	77.5
1606	NN	749.5	267.5	72.5
1607	NN	541	280.5	136
1608	NN	555.5	283.5	121.5
1609	NN	621.5	231.5	55.5
1610	NN	632.5	231.5	44.5
1611	NN	674.5	261.5	2.5
1612	NN	566	269	111
1613	NN	679	263.5	2
1614	NN	632.5	272	44.5
1615	NN	693.5	255.5	16.5
1616	NN	580.5	315	96.5
1617	NN	602	291.5	75
1618	NN	667.5	277.5	9.5
1619	NN	748.5	285	71.5
1620	NN	669	222.5	8
1621	NN	609	226	68
1622	NN	587	232	90
1623	NN	597	221	80
1624	NN	593	232.5	84
1625	NN	608	217.5	69
1626	NN	561	192.5	116
1627	NN	662.5	201.5	14.5
1628	NN	674	190.5	3
1629	NN	556	223	121
1630	NN	630.5	223.5	46.5
1631	NN	693	217	16
1632	NN	543	452	134
1633	NN	720.5	379.5	43.5
1634	NN	687.5	506.5	10.5
1635	NN	630.5	520	46.5
1636	NN	636	542	41
1637	NN	675	506	2
1638	NN	687.5	506.5	10.5
1639	NN	703	464.5	26
1640	NN	777	430	100
1641	NN	747	421.5	70
1642	NN	640.5	415	36.5
1643	NN	752	482.5	75
1644	NN	648.5	502.5	28.5
1645	NN	723	452	46
1646	NN	735	431.5	58
1647	NN	712	398.5	35
1648	NN	573	414.5	104
1649	NN	664.5	382.5	12.5
1650	NN	660.5	389.5	16.5
1651	NN	658	368.5	19
1652	NN	600	374.5	77
1653	NN	651	371.5	26
1654	NN	616	354	61
1655	NN	735.5	337	58.5
1656	NN	663	367.5	14
1657	NN	515	414.5	162
1658	NN	540.5	457	136.5
1659	NN	741.5	604.5	64.5
1660	NN	723	515	46
1661	NN	655.5	389.5	21.5
1662	NN	666	416	11
1663	NN	740	415	63
1664	NN	765	399	88
1665	NN	781.5	699.5	104.5
1666	NN	754.5	676	77.5
1667	NN	736	577	59
1668	NN	729	530.5	52
1669	NN	753.5	509	76.5
1670	NN	797	478	120
1671	NN	682	484	5
1672	NN	711.5	592	34.5
1673	NN	719	550.5	42
1674	NN	624.5	539	52.5
1675	NN	625	531.5	52
1676	NN	776	474.5	99
1677	NN	618.5	513.5	58.5
1678	NN	592.5	506	84.5
1679	NN	584	533	93
1680	NN	731	570	54
1681	NN	707	575.5	30
1682	NN	673.5	356.5	3.5
1683	NN	763.5	184.5	86.5
1684	NN	675	545.5	2
1685	NN	688	422	11
1686	NN	704	540.5	27
1687	NN	636.5	478.5	40.5
1688	NN	774.5	432	97.5
1689	NN	643	462.5	34
1690	NN	652	470	25
1691	NN	596	495.5	81
1692	NN	757	514	80
1693	NN	775.5	549	98.5
1694	NN	675.5	423.5	1.5
1695	NN	702.5	394	25.5
1696	NN	750.5	404.5	73.5
1697	NN	487.5	444	189.5
1698	NN	536	468.5	141
1699	NN	675.5	452	1.5
1700	NN	719	422.5	42
1701	NN	778	437.5	101
1702	NN	787.5	603.5	110.5
1703	NN	645.5	470.5	31.5
1704	NN	626	462.5	51
1705	NN	613.5	446	63.5
1706	NN	705.5	466	28.5
1707	NN	622.5	492.5	54.5
1708	NN	729	510.5	52
1709	NN	716.5	525.5	39.5
1710	NN	767.5	511.5	90.5
1711	NN	758	461	81
1712	NN	620	441.5	57
1713	NN	565	444.5	112
1714	NN	587.5	461.5	89.5
1715	NN	750.5	450	73.5
1716	NN	727	570	50
1717	NN	731	440	54
1718	NN	797	488.5	120
1719	NN	755.5	580	78.5
1720	NN	769.5	509.5	92.5
1721	NN	820.5	673.5	143.5
1722	NN	688.5	447	11.5
1723	NN	615	437.5	62
1724	NN	690.5	436	13.5
1725	NN	811	417	134
1726	NN	763	384	86
1727	NN	672.5	396	4.5
1728	NN	720	453.5	43
1729	NN	781.5	493.5	104.5
1730	NN	723	454.5	46
1731	NN	787.5	649.5	110.5
1732	NN	819	589.5	142
1733	NO	524.5	592.5	152.5
1734	NO	527	655	150
1735	NO	663.5	791	13.5
1736	NO	541	791	136
1737	NO	527	766.5	150
1738	NO	649	742	28
1739	NO	593.5	750	83.5
1740	NO	709.5	704.5	32.5
1741	NO	554	693	123
1742	NO	523	747	154
1743	NO	598	698.5	79
1744	NO	685	670	8
1745	NO	629	633.5	48
1746	NO	580.5	646.5	96.5
1747	NO	699.5	725.5	22.5
1748	NO	624	727	53
1749	NO	545	637	132
1750	NO	585	749.5	92
1751	NO	605	775.5	72
1752	NO	549	722	128
1753	NO	618	640.5	59
1754	NO	670.5	643	6.5
1755	NO	576.5	639	100.5
1756	NO	695	605	18
1757	NO	653	721	24
1758	NO	618	744.5	59
1759	NO	683	716	6
1760	NO	585	674.5	92
1761	NO	581.5	791.5	95.5
1762	NO	628	826	49
1763	NO	557	816	120
1764	NO	715	817	38
1765	NO	593	799.5	84
1766	NO	661.5	779.5	15.5
1767	NO	529	783.5	148
1768	NO	690.5	758.5	13.5
1769	NO	622.5	762	54.5
1770	NO	761.5	712	84.5
1771	NO	619.5	732.5	57.5
1772	NO	743.5	663.5	66.5
1773	NO	759.5	757.5	82.5
1774	NO	579	710.5	98
1775	NO	620.5	794	56.5
1776	NO	639	769.5	38
1777	NO	625	720	52
1778	NO	531.5	720.5	145.5
1779	NO	638	707	39
1780	NO	564	711	113
1781	NO	612	641	65
1782	NO	624	586.5	53
1783	NO	617.5	592	59.5
1784	NO	682.5	583.5	5.5
1785	NO	701	666	24
1786	NO	657	646	20
1787	NO	682	722	5
1788	NO	781.5	725	104.5
1789	NO	631	815	46
1790	NO	579.5	841	97.5
1791	NO	624.5	833	52.5
1792	NO	653.5	796.5	23.5
1793	NO	660	761	17
1794	NO	513.5	746	163.5
1795	NO	609.5	718	67.5
1796	NO	551	725	126
1797	NO	702.5	688.5	25.5
1798	NO	643.5	663	33.5
1799	NO	567	679.5	110
1800	NO	688.5	655.5	11.5
1801	NO	726.5	753.5	49.5
1802	NO	535.5	839	141.5
1803	NO	615	697	62
1804	NO	585.5	644	91.5
1805	NO	640	776	37
1806	NO	701.5	747.5	24.5
1807	NO	566	720.5	111
1808	NO	642.5	752	34.5
1809	NO	620.5	711	56.5
1810	NO	548.5	708	128.5
1811	NO	566.5	693.5	110.5
1812	NO	625.5	646	51.5
1813	NO	673	620.5	4
1814	NO	536	617	141
1815	NO	702	593	25
1816	NO	714	564.5	37
1817	NO	727	651.5	50
1818	NO	666.5	678.5	10.5
1819	NO	624.5	682	52.5
1820	NO	664	858.5	13
1821	NO	615.5	876	61.5
1822	NO	712	855	35
1823	NO	693	844	16
1824	NO	661.5	804	15.5
1825	NO	625	809	52
1826	NO	593.5	775	83.5
1827	NO	756	709	79
1828	NO	549.5	752.5	127.5
1829	NO	698.5	720	21.5
1830	NO	760	762	83
1831	NO	658.5	772	18.5
1832	NO	741	800	64
1833	NO	565.5	872.5	111.5
1834	NO	630	854.5	47
1835	NO	637	827.5	40
1836	NO	600	857	77
1837	NO	661.5	843	15.5
1838	NO	635	827	42
1839	NO	722.5	799	45.5
1840	NO	586	817	91
1841	NO	629	797.5	48
1842	NO	624.5	780	52.5
1843	NO	718	789.5	41
1844	NO	635.5	726	41.5
1845	NO	605	643.5	72
1846	NO	671.5	811.5	5.5
1847	NO	659	763	18
1848	NO	696	750.5	19
1849	NO	574.5	724.5	102.5
1850	NO	598	701	79
1851	NO	535.5	690.5	141.5
1852	NO	596.5	633.5	80.5
1853	NO	686.5	612.5	9.5
1854	NO	568	608.5	109
1855	NO	673.5	606	3.5
1856	NO	660	586.5	17
1857	NO	670	668.5	7
1858	NO	609	680.5	68
1859	NO	601	700	76
1860	NO	576	722	101
1861	NO	694	690	17
1862	NO	679.5	728	2.5
1863	NO	678.5	686.5	1.5
1864	NO	637	827.5	40
1865	NO	635.5	726	41.5
1866	NO	672	743.5	5
1867	NO	703.5	734	26.5
1868	NO	568.5	706.5	108.5
1869	NO	580	686	97
1870	NO	569	681.5	108
1871	NO	707	689.5	30
1872	NO	671.5	811.5	5.5
1873	NO	616	504	61
1874	NO	631	354.5	46
1875	NO	844	326.5	167
1876	NO	695.5	306	18.5
1877	NO	714.5	317	37.5
1878	NO	631	318.5	46
1879	NO	655	681.5	22
1880	NO	636.5	453	40.5
1881	NO	711.5	813	34.5
1882	NO	732	907.5	55
1883	NO	649.5	887.5	27.5
1884	NO	603	848.5	74
1885	NO	632	802.5	45
1886	NO	567	788	110
1887	NO	726.5	746.5	49.5
1888	NO	743	717.5	66
1889	NO	595	762.5	82
1890	NO	677	727.5	0
1891	NO	760.5	792	83.5
1892	NO	679.5	792.5	2.5
1893	NO	535	864.5	142
1894	NO	754.5	887.5	77.5
1895	NO	695	874	18
1896	NO	722.5	827	45.5
1897	NO	630	832.5	47
1898	NO	722.5	807	45.5
1899	NO	666	789	11
1900	NO	699	745.5	22
1901	NO	595	772.5	82
1902	NO	703	749	26
1903	NO	644	770.5	33
1904	NO	819	820	142
1905	NO	713	875.5	36
1906	NO	672.5	833	4.5
1907	NO	679.5	790	2.5
1908	NO	548	827	129
1909	NO	620	794.5	57
1910	NO	670	776	7
1911	NO	693	732	16
1912	NO	598	754.5	79
1913	NO	524.5	809	152.5
1914	NO	730	836	53
1915	NO	726.5	825	49.5
1916	NO	633	864	44
1917	NO	634.5	893.5	42.5
1918	NO	758	884	81
1919	NO	675	752	2
1920	NO	725.5	842	48.5
1921	NO	694	758	17
1922	NO	742.5	747	65.5
1923	NO	604.5	697	72.5
1924	NO	563.5	668.5	113.5
1925	NO	614.5	649	62.5
1926	NO	642	592	35
1927	NO	606	666	71
1928	NO	604.5	665.5	72.5
1929	NO	707	697.5	30
1930	NO	722.5	877	45.5
1931	NO	614	856.5	63
1932	NO	707	832	30
1933	NO	582.5	849	94.5
1934	NO	627.5	786	49.5
1935	NO	710	711.5	33
1936	NO	621.5	721	55.5
1937	NO	690.5	714	13.5
1938	NO	787.5	679	110.5
1939	NO	691.5	826.5	14.5
1940	NO	712.5	736	35.5
1941	NO	693.5	770.5	16.5
1942	NO	603	789	74
1943	NO	611.5	784.5	65.5
1944	NO	721	760	44
1945	NO	660	784	17
1946	NO	783	782.5	106
1947	NO	687	794.5	10
1948	NO	771	767.5	94
1949	NO	780	822	103
1950	NO	604.5	809.5	72.5
1951	NO	744	808.5	67
1952	NO	640	824	37
1953	NO	696	816	19
1954	NO	575	818.5	102
1955	NO	583	570	94
1956	NO	750	538	73
1957	NO	575	323	102
1958	NO	600.5	324.5	76.5
1959	NO	570.5	309	106.5
1960	NO	602.5	297	74.5
1961	NO	694.5	255.5	17.5
1962	NO	746.5	774	69.5
1963	NO	594	668	83
1964	NO	594	653	83
1965	NO	766	704	89
1966	NO	669.5	668.5	7.5
1967	NO	680	695	3
1968	NO	687	734	10
1969	NO	669	638	8
1970	NO	627	402	50
1971	NO	646	578.5	31
1972	NO	641	615	36
1973	NO	631	335.5	46
1974	NO	714.5	233.5	37.5
1975	NO	536	313.5	141
1976	NO	686	268	9
1977	NO	555.5	265.5	121.5
1978	NO	572	264.5	105
1979	NO	592	251	85
1980	NO	621	225.5	56
1981	NO	618.5	231	58.5
1982	NO	787.5	205.5	110.5
1983	NO	685.5	223	8.5
1984	NO	722	241.5	45
1985	NO	640.5	248	36.5
1986	NO	699.5	251	22.5
1987	NO	623.5	256	53.5
1988	NO	578	304	99
1989	NO	734.5	257.5	57.5
1990	NO	664.5	607	12.5
1991	NO	847.5	305.5	170.5
1992	NO	717	289.5	40
1993	NO	559.5	313.5	117.5
1994	NO	548	294.5	129
1995	NO	550.5	285.5	126.5
1996	NO	603.5	255.5	73.5
1997	NO	657.5	242	19.5
1998	NO	717.5	249	40.5
[truncated: 354 more rows]
