# Supplementary material for: Age structure landscapes emerge from the equilibrium between aging and rejuvenation in bacterial populations
Source: Nat Commun. 2018 Sep 13;9:3722. doi: 10.1038/s41467-018-06154-9 (PMC6137065; doi:10.1038/s41467-018-06154-9)
Supplement: Supplementary file 5 — Supplementary Data 2 [file 41467_2018_6154_MOESM5_ESM.xlsx]

## Sheet: MM lineages for supplementary d
Mother machine equilibrium lineages
Device	Lineage	Generation	DT
mother machine	1	1	23.3937
mother machine	1	2	22.8873
mother machine	1	3	23.9724
mother machine	1	4	22.4877
mother machine	1	5	22.1647
mother machine	1	6	21.2923
mother machine	1	7	22.5225
mother machine	1	8	22.3331
mother machine	1	9	23.1095
mother machine	1	10	22.4985
mother machine	1	11	22.9883
mother machine	1	12	21.2258
mother machine	1	13	23.0882
mother machine	1	14	22.4597
mother machine	1	15	22.355
mother machine	1	16	21.5927
mother machine	1	17	24.1231
mother machine	1	18	26.1769
mother machine	1	19	23.285
mother machine	1	20	24.3743
mother machine	1	21	24.5266
mother machine	1	22	22.8566
mother machine	1	23	21.0218
mother machine	1	24	22.3126
mother machine	1	25	22.3059
mother machine	1	26	22.7298
mother machine	1	27	22.2351
mother machine	1	28	23.1201
mother machine	1	29	23.4053
mother machine	1	30	22.4598
mother machine	1	31	21.424
mother machine	1	32	22.5169
mother machine	1	33	24.461
mother machine	1	34	22.5386
mother machine	1	35	22.8348
mother machine	1	36	24.084
mother machine	1	37	23.44
mother machine	1	38	24.1464
mother machine	1	39	23.3212
mother machine	1	40	23.1586
mother machine	1	41	21.1974
mother machine	1	42	22.6114
mother machine	1	43	23.1509
mother machine	1	44	25.3163
mother machine	1	45	21.7956
mother machine	1	46	23.8888
mother machine	1	47	23.6925
mother machine	1	48	23.7602
mother machine	1	49	23.4173
mother machine	1	50	24.4867
mother machine	1	51	22.7327
mother machine	1	52	24.6981
mother machine	1	53	25.5479
mother machine	1	54	23.1362
mother machine	1	55	26.5578
mother machine	1	56	23.3606
mother machine	1	57	22.8837
mother machine	1	58	22.5598
mother machine	2	1	23.7612
mother machine	2	2	21.3589
mother machine	2	3	21.9248
mother machine	2	4	20.7651
mother machine	2	5	23.1249
mother machine	2	6	23.0113
mother machine	2	7	23.5078
mother machine	2	8	23.487
mother machine	2	9	22.1128
mother machine	2	10	24.0474
mother machine	2	11	23.4218
mother machine	2	12	24.0578
mother machine	2	13	21.9903
mother machine	2	14	22.2817
mother machine	2	15	22.0477
mother machine	2	16	22.4856
mother machine	2	17	23.5273
mother machine	2	18	22.6177
mother machine	2	19	21.1498
mother machine	2	20	23.4319
mother machine	2	21	21.7481
mother machine	2	22	20.9206
mother machine	2	23	19.37
mother machine	2	24	22.3069
mother machine	2	25	22.9025
mother machine	2	26	22.2156
mother machine	2	27	22.335
mother machine	2	28	21.713
mother machine	2	29	22.0011
mother machine	2	30	23.9412
mother machine	2	31	23.7427
mother machine	2	32	25.8478
mother machine	2	33	21.0307
mother machine	2	34	22.7994
mother machine	2	35	22.0834
mother machine	2	36	21.387
mother machine	2	37	22.2176
mother machine	2	38	21.7134
mother machine	2	39	21.9628
mother machine	2	40	21.9768
mother machine	2	41	23.4656
mother machine	2	42	21.8089
mother machine	2	43	24.0496
mother machine	2	44	22.5301
mother machine	2	45	25.0986
mother machine	2	46	23.3624
mother machine	2	47	23.3525
mother machine	2	48	21.8504
mother machine	2	49	20.6566
mother machine	2	50	20.7297
mother machine	2	51	21.7065
mother machine	2	52	21.9163
mother machine	2	53	22.4517
mother machine	2	54	23.5106
mother machine	2	55	20.7903
mother machine	2	56	22.4841
mother machine	2	57	23.0109
mother machine	2	58	23.4602
mother machine	3	1	22.4183
mother machine	3	2	21.0826
mother machine	3	3	21.1272
mother machine	3	4	21.5703
mother machine	3	5	24.6435
mother machine	3	6	21.731
mother machine	3	7	21.6546
mother machine	3	8	24.2931
mother machine	3	9	21.2059
mother machine	3	10	23.3802
mother machine	3	11	24.3984
mother machine	3	12	24.1307
mother machine	3	13	23.5563
mother machine	3	14	22.4504
mother machine	3	15	23.8152
mother machine	3	16	26.0415
mother machine	3	17	26.1923
mother machine	3	18	26.1392
mother machine	3	19	19.522
mother machine	3	20	20.3635
mother machine	3	21	23.9235
mother machine	3	22	20.6559
mother machine	3	23	23.5364
mother machine	3	24	21.1573
mother machine	3	25	22.3639
mother machine	3	26	22.0199
mother machine	3	27	22.143
mother machine	3	28	21.8847
mother machine	3	29	21.9629
mother machine	3	30	21.6562
mother machine	3	31	21.9696
mother machine	3	32	21.1404
mother machine	3	33	21.4215
mother machine	3	34	22.2622
mother machine	3	35	23.0468
mother machine	3	36	21.1435
mother machine	3	37	21.8044
mother machine	3	38	23.7281
mother machine	3	39	24.1621
mother machine	3	40	20.7101
mother machine	3	41	23.5818
mother machine	3	42	21.2023
mother machine	3	43	21.9645
mother machine	3	44	20.6712
mother machine	3	45	19.1523
mother machine	3	46	19.2193
mother machine	3	47	20.9884
mother machine	3	48	22.8409
mother machine	3	49	21.6078
mother machine	3	50	23.6667
mother machine	3	51	25.1181
mother machine	3	52	23.4916
mother machine	3	53	23.3459
mother machine	3	54	22.0028
mother machine	3	55	22.3949
mother machine	3	56	22.8856
mother machine	4	1	22.6171
mother machine	4	2	24.1073
mother machine	4	3	22.0906
mother machine	4	4	23.0135
mother machine	4	5	21.8986
mother machine	4	6	23.4928
mother machine	4	7	26.0713
mother machine	4	8	23.3355
mother machine	4	9	22.4633
mother machine	4	10	20.0474
mother machine	4	11	22.1447
mother machine	4	12	23.7183
mother machine	4	13	23.9852
mother machine	4	14	21.1209
mother machine	4	15	22.3981
mother machine	4	16	23.362
mother machine	4	17	23.784
mother machine	4	18	23.3055
mother machine	4	19	23.8266
mother machine	4	20	24.5495
mother machine	4	21	23.178
mother machine	4	22	25.6362
mother machine	4	23	21.8295
mother machine	4	24	21.3935
mother machine	4	25	22.3506
mother machine	4	26	23.1414
mother machine	4	27	22.0018
mother machine	4	28	23.2186
mother machine	4	29	22.8595
mother machine	4	30	22.1804
mother machine	4	31	23.1322
mother machine	4	32	22.7881
mother machine	4	33	22.6803
mother machine	4	34	23.8793
mother machine	4	35	22.9673
mother machine	4	36	23.0068
mother machine	4	37	20.9295
mother machine	4	38	23.3899
mother machine	4	39	20.9845
mother machine	4	40	21.7523
mother machine	4	41	22.7838
mother machine	4	42	22.5896
mother machine	4	43	26.1371
mother machine	4	44	24.1464
mother machine	4	45	23.6272
mother machine	4	46	23.4365
mother machine	4	47	24.0492
mother machine	4	48	22.6645
mother machine	4	49	24.1789
mother machine	4	50	25.2845
mother machine	4	51	22.4412
mother machine	4	52	24.7654
mother machine	4	53	24.2299
mother machine	4	54	23.4682
mother machine	4	55	23.0381
mother machine	4	56	23.1404
mother machine	4	57	21.1396
mother machine	4	58	22.2594
mother machine	4	59	24.2042
mother machine	4	60	21.9145
mother machine	5	1	25.2818
mother machine	5	2	23.7408
mother machine	5	3	23.2586
mother machine	5	4	22.0155
mother machine	5	5	20.3882
mother machine	5	6	21.8761
mother machine	5	7	24.1149
mother machine	5	8	21.8162
mother machine	5	9	25.9849
mother machine	5	10	21.8996
mother machine	5	11	22.9919
mother machine	5	12	19.7203
mother machine	5	13	20.0035
mother machine	5	14	21.4615
mother machine	5	15	23.0629
mother machine	5	16	23.2571
mother machine	5	17	22.4193
mother machine	5	18	23.429
mother machine	5	19	24.1328
mother machine	5	20	24.6538
mother machine	5	21	26.0005
mother machine	5	22	23.7122
mother machine	5	23	21.9753
mother machine	5	24	21.873
mother machine	5	25	22.3136
mother machine	5	26	24.0544
mother machine	5	27	23.8354
mother machine	5	28	26.0222
mother machine	5	29	25.9318
mother machine	5	30	24.6925
mother machine	5	31	21.3467
mother machine	5	32	22.4352
mother machine	5	33	24.2469
mother machine	5	34	23.183
mother machine	5	35	22.1148
mother machine	5	36	26.2825
mother machine	5	37	24.7217
mother machine	5	38	23.1059
mother machine	5	39	21.9305
mother machine	5	40	23.4631
mother machine	5	41	21.1186
mother machine	5	42	23.2476
mother machine	5	43	24.0238
mother machine	5	44	22.7385
mother machine	5	45	21.7123
mother machine	5	46	22.3557
mother machine	5	47	24.9406
mother machine	5	48	25.8604
mother machine	5	49	19.6236
mother machine	5	50	20.6487
mother machine	5	51	22.4163
mother machine	5	52	20.6481
mother machine	5	53	23.291
mother machine	5	54	23.4852
mother machine	5	55	25.7684
mother machine	5	56	21.4671
mother machine	6	1	23.1014
mother machine	6	2	24.3611
mother machine	6	3	23.5391
mother machine	6	4	24.261
mother machine	6	5	28.3574
mother machine	6	6	25.0244
mother machine	6	7	24.8828
mother machine	6	8	24.4677
mother machine	6	9	23.7295
mother machine	6	10	25.3783
mother machine	6	11	27.3988
mother machine	6	12	23.3982
mother machine	6	13	24.8512
mother machine	6	14	23.8809
mother machine	6	15	23.912
mother machine	6	16	23.2548
mother machine	6	17	22.5153
mother machine	6	18	23.7364
mother machine	6	19	25.2548
mother machine	6	20	23.6168
mother machine	6	21	25.5091
mother machine	6	22	24.936
mother machine	6	23	23.958
mother machine	6	24	21.3264
mother machine	6	25	23.2227
mother machine	6	26	23.6015
mother machine	6	27	21.9892
mother machine	6	28	20.8729
mother machine	6	29	25.1505
mother machine	6	30	25.8213
mother machine	6	31	26.2187
mother machine	6	32	24.9255
mother machine	6	33	23.9867
mother machine	6	34	22.8168
mother machine	6	35	26.3461
mother machine	6	36	24.6972
mother machine	6	37	22.3184
mother machine	6	38	26.8805
mother machine	6	39	21.1268
mother machine	6	40	20.5201
mother machine	6	41	24.398
mother machine	6	42	22.6056
mother machine	6	43	24.1573
mother machine	6	44	24.0931
mother machine	6	45	24.0817
mother machine	6	46	23.4705
mother machine	6	47	23.2206
mother machine	6	48	24.9467
mother machine	6	49	22.7891
mother machine	6	50	23.7901
mother machine	6	51	24.3812
mother machine	6	52	22.7549
mother machine	6	53	22.2727
mother machine	6	54	21.6649
mother machine	6	55	23.2977
mother machine	6	56	24.8723
mother machine	6	57	24.1306
mother machine	6	58	23.1016
mother machine	6	59	26.3009
mother machine	7	1	24.6288
mother machine	7	2	24.8179
mother machine	7	3	21.6893
mother machine	7	4	22.6575
mother machine	7	5	22.2065
mother machine	7	6	22.768
mother machine	7	7	21.368
mother machine	7	8	23.8064
mother machine	7	9	20.0201
mother machine	7	10	23.9018
mother machine	7	11	22.1863
mother machine	7	12	24.1517
mother machine	7	13	20.7973
mother machine	7	14	23.5138
mother machine	7	15	21.1231
mother machine	7	16	23.4122
mother machine	7	17	24.7443
mother machine	7	18	23.7605
mother machine	7	19	24.0005
mother machine	7	20	21.7705
mother machine	7	21	21.6423
mother machine	7	22	22.1758
mother machine	7	23	21.6424
mother machine	7	24	23.8769
mother machine	7	25	22.2929
mother machine	7	26	21.272
mother machine	7	27	22.5504
mother machine	7	28	22.7583
mother machine	7	29	21.921
mother machine	7	30	23.7604
mother machine	7	31	24.1725
mother machine	7	32	24.2992
mother machine	7	33	21.7857
mother machine	7	34	23.497
mother machine	7	35	23.4803
mother machine	7	36	24.3138
mother machine	7	37	21.0945
mother machine	7	38	22.5211
mother machine	7	39	23.2478
mother machine	7	40	21.3074
mother machine	7	41	22.6178
mother machine	7	42	21.8905
mother machine	7	43	22.3577
mother machine	7	44	23.0296
mother machine	7	45	21.176
mother machine	7	46	21.9891
mother machine	7	47	24.9796
mother machine	7	48	23.5805
mother machine	7	49	22.0064
mother machine	7	50	23.8694
mother machine	7	51	24.4169
mother machine	7	52	20.0464
mother machine	7	53	22.4172
mother machine	7	54	24.0201
mother machine	7	55	23.052
mother machine	7	56	21.0743
mother machine	7	57	23.6508
mother machine	7	58	22.5206
mother machine	7	59	22.9128
mother machine	7	60	22.8383
mother machine	8	1	20.4093
mother machine	8	2	24.2402
mother machine	8	3	23.3643
mother machine	8	4	21.271
mother machine	8	5	22.4895
mother machine	8	6	23.3857
mother machine	8	7	21.4149
mother machine	8	8	24.3854
mother machine	8	9	23.1742
mother machine	8	10	22.5555
mother machine	8	11	22.7404
mother machine	8	12	22.763
mother machine	8	13	24.5264
mother machine	8	14	22.0841
mother machine	8	15	21.3329
mother machine	8	16	24.7305
mother machine	8	17	23.0213
mother machine	8	18	22.8201
mother machine	8	19	22.4942
mother machine	8	20	22.0369
mother machine	8	21	22.4201
mother machine	8	22	21.637
mother machine	8	23	21.8177
mother machine	8	24	21.6475
mother machine	8	25	22.41
mother machine	8	26	23.2931
mother machine	8	27	23.4062
mother machine	8	28	23.7749
mother machine	8	29	22.9919
mother machine	8	30	23.9375
mother machine	8	31	22.119
mother machine	8	32	20.7169
mother machine	8	33	22.9466
mother machine	8	34	23.5693
mother machine	8	35	21.1261
mother machine	8	36	23.261
mother machine	8	37	22.4146
mother machine	8	38	25.0784
mother machine	8	39	23.1867
mother machine	8	40	20.8121
mother machine	8	41	21.9807
mother machine	8	42	23.8367
mother machine	8	43	23.1259
mother machine	8	44	21.9401
mother machine	8	45	23.559
mother machine	8	46	20.1161
mother machine	8	47	21.6958
mother machine	8	48	20.9125
mother machine	8	49	21.5455
mother machine	8	50	21.0043
mother machine	8	51	22.4255
mother machine	8	52	22.5508
mother machine	8	53	23.1804
mother machine	8	54	20.8362
mother machine	8	55	22.9004
mother machine	8	56	23.0369
mother machine	8	57	21.9454
mother machine	8	58	26.3238
mother machine	8	59	26.0137
mother machine	9	1	25.4645
mother machine	9	2	23.7228
mother machine	9	3	22.3411
mother machine	9	4	21.7036
mother machine	9	5	22.7725
mother machine	9	6	23.2734
mother machine	9	7	22.628
mother machine	9	8	24.5113
mother machine	9	9	23.5099
mother machine	9	10	21.1296
mother machine	9	11	23.0569
mother machine	9	12	21.1784
mother machine	9	13	18.7647
mother machine	9	14	19.1044
mother machine	9	15	21.009
mother machine	9	16	19.9022
mother machine	9	17	23.6908
mother machine	9	18	21.7556
mother machine	9	19	23.3563
mother machine	9	20	24.956
mother machine	9	21	24.6745
mother machine	9	22	26.6463
mother machine	9	23	26.4494
mother machine	9	24	22.1029
mother machine	9	25	21.1968
mother machine	9	26	23.4907
mother machine	9	27	23.7782
mother machine	9	28	23.038
mother machine	9	29	21.4894
mother machine	9	30	23.1079
mother machine	9	31	23.5789
mother machine	9	32	25.9883
mother machine	9	33	26.3734
mother machine	9	34	23.9795
mother machine	9	35	25.1842
mother machine	9	36	27.2899
mother machine	9	37	23.3589
mother machine	9	38	23.1412
mother machine	9	39	23.2794
mother machine	9	40	21.3529
mother machine	9	41	23.63
mother machine	9	42	22.6433
mother machine	9	43	24.5394
mother machine	9	44	23.3383
mother machine	9	45	21.4341
mother machine	9	46	20.728
mother machine	9	47	22.0122
mother machine	9	48	22.6994
mother machine	9	49	22.9552
mother machine	9	50	22.4531
mother machine	9	51	25.3147
mother machine	9	52	23.932
mother machine	9	53	20.3236
mother machine	9	54	23.7606
mother machine	9	55	24.5532
mother machine	9	56	25.3334
mother machine	9	57	23.3742
mother machine	9	58	22.2689
mother machine	10	1	24.5144
mother machine	10	2	22.2364
mother machine	10	3	23.7691
mother machine	10	4	23.4669
mother machine	10	5	23.4242
mother machine	10	6	18.8155
mother machine	10	7	19.9741
mother machine	10	8	23.46
mother machine	10	9	23.5152
mother machine	10	10	22.0179
mother machine	10	11	19.9018
mother machine	10	12	21.5163
mother machine	10	13	24.5156
mother machine	10	14	24.848
mother machine	10	15	25.1036
mother machine	10	16	23.1052
mother machine	10	17	27.2218
mother machine	10	18	26.2846
mother machine	10	19	24.8272
mother machine	10	20	22.6625
mother machine	10	21	23.768
mother machine	10	22	22.6486
mother machine	10	23	19.6397
mother machine	10	24	21.8206
mother machine	10	25	22.0521
mother machine	10	26	24.1219
mother machine	10	27	23.5442
mother machine	10	28	21.7317
mother machine	10	29	21.2767
mother machine	10	30	22.0017
mother machine	10	31	20.3931
mother machine	10	32	20.7048
mother machine	10	33	20.4729
mother machine	10	34	19.3511
mother machine	10	35	22.2505
mother machine	10	36	24.6537
mother machine	10	37	23.8813
mother machine	10	38	23.6248
mother machine	10	39	24.1113
mother machine	10	40	24.5982
mother machine	10	41	21.5384
mother machine	10	42	24.4365
mother machine	10	43	20.9287
mother machine	10	44	22.7962
mother machine	10	45	20.7907
mother machine	10	46	20.6146
mother machine	10	47	20.4709
mother machine	10	48	24.0112
mother machine	10	49	22.5594
mother machine	10	50	22.4612
mother machine	10	51	23.0334
mother machine	10	52	21.7318
mother machine	10	53	22.4766
mother machine	10	54	21.2709
mother machine	10	55	22.6655
mother machine	10	56	24.0902
mother machine	10	57	23.1758
mother machine	10	58	20.6131
mother machine	10	59	20.9509
mother machine	10	60	24.6735
mother machine	11	1	22.3649
mother machine	11	2	29.2942
mother machine	11	3	23.9485
mother machine	11	4	26.0858
mother machine	11	5	24.5089
mother machine	11	6	22.4922
mother machine	11	7	27.4037
mother machine	11	8	27.0142
mother machine	11	9	24.6465
mother machine	11	10	25.1084
mother machine	11	11	25.494
mother machine	11	12	23.0017
mother machine	11	13	26.2726
mother machine	11	14	24.2074
mother machine	11	15	22.9877
mother machine	11	16	22.7878
mother machine	11	17	28.58
mother machine	11	18	23.4298
mother machine	11	19	24.8726
mother machine	11	20	20.9225
mother machine	11	21	22.0415
mother machine	11	22	22.1175
mother machine	11	23	23.1571
mother machine	11	24	22.4895
mother machine	11	25	25.3484
mother machine	11	26	20.4655
mother machine	11	27	22.8779
mother machine	11	28	22.8767
mother machine	11	29	23.9769
mother machine	11	30	21.3201
mother machine	11	31	23.5275
mother machine	11	32	25.3129
mother machine	11	33	25.3429
mother machine	11	34	23.341
mother machine	11	35	25.5549
mother machine	11	36	26.5019
mother machine	11	37	25.45
mother machine	11	38	24.6322
mother machine	11	39	21.7031
mother machine	11	40	22.0381
mother machine	11	41	26.3731
mother machine	11	42	25.2368
mother machine	11	43	22.776
mother machine	11	44	22.3367
mother machine	11	45	21.0808
mother machine	11	46	23.2985
mother machine	11	47	25.3002
mother machine	11	48	23.2489
mother machine	11	49	23.7053
mother machine	11	50	22.8585
mother machine	11	51	23.2097
mother machine	11	52	26.0453
mother machine	11	53	25.8514
mother machine	12	1	26
mother machine	12	2	22.7149
mother machine	12	3	27.3021
mother machine	12	4	29.6507
mother machine	12	5	28.8774
mother machine	12	6	28.7503
mother machine	12	7	24.4338
mother machine	12	8	27.6661
mother machine	12	9	27.3744
mother machine	12	10	22.1365
mother machine	12	11	24.2697
mother machine	12	12	24.7191
mother machine	12	13	24.1307
mother machine	12	14	22.045
mother machine	12	15	28.5068
mother machine	12	16	25.372
mother machine	12	17	24.1749
mother machine	12	18	23.0459
mother machine	12	19	21.8816
mother machine	12	20	23.3525
mother machine	12	21	22.0171
mother machine	12	22	23.0948
mother machine	12	23	22.7008
mother machine	12	24	25.321
mother machine	12	25	24.6598
mother machine	12	26	23.4473
mother machine	12	27	24.2746
mother machine	12	28	21.9557
mother machine	12	29	21.7574
mother machine	12	30	21.7658
mother machine	12	31	22.4054
mother machine	12	32	20.6153
mother machine	12	33	20.636
mother machine	12	34	20.7253
mother machine	12	35	22.7709
mother machine	12	36	22.9516
mother machine	12	37	23.1644
mother machine	12	38	23.0036
mother machine	12	39	23.3741
mother machine	12	40	23.8155
mother machine	12	41	22.3927
mother machine	12	42	22.6766
mother machine	12	43	23.6637
mother machine	12	44	22.5391
mother machine	12	45	18.2142
mother machine	12	46	23.5774
mother machine	12	47	20.8465
mother machine	12	48	23.4286
mother machine	12	49	26.7286
mother machine	12	50	25.617
mother machine	12	51	27.559
mother machine	12	52	24.2565
mother machine	12	53	25.0294
mother machine	13	1	26.0083
mother machine	13	2	24.6502
mother machine	13	3	27.1376
mother machine	13	4	27.8758
mother machine	13	5	23.6748
mother machine	13	6	22.2333
mother machine	13	7	22.9959
mother machine	13	8	24.5496
mother machine	13	9	21.6416
mother machine	13	10	28.0341
mother machine	13	11	26.7325
mother machine	13	12	23.5472
mother machine	13	13	20.4098
mother machine	13	14	25.0968
mother machine	13	15	22.9851
mother machine	13	16	22.2843
mother machine	13	17	21.1498
mother machine	13	18	23.8326
mother machine	13	19	24.8661
mother machine	13	20	27.8159
mother machine	13	21	23.2394
mother machine	13	22	24.5387
mother machine	13	23	24.091
mother machine	13	24	23.0338
mother machine	13	25	23.875
mother machine	13	26	22.4106
mother machine	13	27	24.7542
mother machine	13	28	22.041
mother machine	13	29	23.7149
mother machine	13	30	21.3776
mother machine	13	31	22.1422
mother machine	13	32	25.4786
mother machine	13	33	21.905
mother machine	13	34	28.9608
mother machine	13	35	20.9786
mother machine	13	36	26.0019
mother machine	13	37	23.4478
mother machine	13	38	25.8365
mother machine	13	39	24.0165
mother machine	13	40	24.8184
mother machine	13	41	22.7512
mother machine	13	42	23.3245
mother machine	13	43	27.5371
mother machine	13	44	24.3087
mother machine	13	45	23.439
mother machine	13	46	22.6511
mother machine	13	47	22.8368
mother machine	13	48	24.6647
mother machine	13	49	29.1336
mother machine	13	50	27.0255
mother machine	13	51	24.4017
mother machine	13	52	22.0133
mother machine	13	53	24.4777
mother machine	13	54	24.443
mother machine	13	55	21.8462
