# Supplementary material for: Age structure landscapes emerge from the equilibrium between aging and rejuvenation in bacterial populations
Source: Nat Commun. 2018 Sep 13;9:3722. doi: 10.1038/s41467-018-06154-9 (PMC6137065; doi:10.1038/s41467-018-06154-9)
Supplement: Supplementary file 6 — Supplementary Data 3 [file 41467_2018_6154_MOESM6_ESM.xlsx]

## Sheet: DD lineages for supplementary d
Daughter device equilibrium lineages
Lineage	Gen1	Gen2	Gen3	Gen4	Gen5
old	20.9314	20.1793	20.3179	20.0903	21.627
old	20.3807	20.8822	19.9998	22.3399	20.6437
old	20.8822	19.9998	22.3399	20.6437	21.6116
old	19.9998	22.3399	20.6437	21.6116	22.1498
old	20.1162	19.1054	19.6575	18.9785	20.2145
old	20.0581	19.5854	18.0195	20.8109	21.1944
old	18.8294	20.083	20.3882	19.8276	20.4897
old	20.083	20.3882	19.8276	20.4897	20.9654
old	19.7303	20.7576	20.0778	21.6121	20.564
old	18.5112	18.5192	20.8546	21.9648	20.9342
old	22.118	22.8512	22.3705	21.549	21.088
old	22.8512	22.3705	21.549	21.088	21.0703
old	22.3705	21.549	21.088	21.0703	23.5294
old	20.2135	22.6858	22.2854	21.6664	21.0161
old	22.6858	22.2854	21.6664	21.0161	22.8868
old	19.0257	17.9262	19.7928	20.0774	21.4021
old	21.2564	20.7247	21.3959	21.8306	23.3446
old	20.7247	21.3959	21.8306	23.3446	24.3941
old	21.3959	21.8306	23.3446	24.3941	22.2269
old	21.8306	23.3446	24.3941	22.2269	20.825
old	23.3446	24.3941	22.2269	20.825	21.5975
old	24.3941	22.2269	20.825	21.5975	21.0239
old	22.2269	20.825	21.5975	21.0239	21.5401
old	20.376	23.5593	21.8566	20.1427	23.1844
old	19.4913	19.8062	19.5812	19.9634	24.3256
old	22.1783	21.4243	19.8786	21.7483	22.5404
old	21.4243	19.8786	21.7483	22.5404	24.0935
old	19.8786	21.7483	22.5404	24.0935	20.0344
old	21.7483	22.5404	24.0935	20.0344	20.1194
old	22.5404	24.0935	20.0344	20.1194	23.5559
old	24.0935	20.0344	20.1194	23.5559	23.106
old	20.0344	20.1194	23.5559	23.106	23.116
old	20.1194	23.5559	23.106	23.116	23.1769
old	20.021	19.9019	20.2032	20.7265	21.9877
old	18.9514	21.365	19.8358	20.0871	20.6935
old	20.1391	20.7453	20.7317	21.1152	21.3546
old	20.7453	20.7317	21.1152	21.3546	21.0176
old	20.7317	21.1152	21.3546	21.0176	19.2405
old	21.4623	21.8104	23.0601	22.2662	21.7027
old	21.5797	20.4667	19.7035	20.2032	21.5899
old	20.4667	19.7035	20.2032	21.5899	23.3471
old	19.7035	20.2032	21.5899	23.3471	24.6503
old	19.811	18.727	21.3063	21.0751	20.0529
old	21.0744	19.9731	20.5158	19.7036	21.1616
old	19.6737	19.1892	21.1841	20.4554	21.5222
new	19.4723	20.2206	19.8115	19.5975	18.3696
new	17.9288	18.9952	18.8831	18.5085	19.0102
new	18.7435	18.3459	18.693	18.7544	19.4733
new	20.3389	20.1749	19.7011	18.517	19.5643
new	19.696	19.265	19.4874	18.5415	18.9343
new	19.265	19.4874	18.5415	18.9343	18.3923
new	19.4874	18.5415	18.9343	18.3923	19.3433
new	18.5415	18.9343	18.3923	19.3433	17.7151
new	18.9343	18.3923	19.3433	17.7151	20.0284
new	20.2195	21.3224	19.1093	18.6499	20.5037
new	21.3224	19.1093	18.6499	20.5037	20.0947
new	19.931	19.9507	19.8414	19.721	19.8748
new	19.768	19.5552	18.6816	17.8038	19.1388
new	19.5552	18.6816	17.8038	19.1388	19.2535
new	20.1246	19.1387	18.8294	19.0033	19.5062
new	18.8171	18.9495	19.2522	19.085	18.9638
new	19.8426	21.0066	19.0788	19.5186	20.1184
new	20.0249	19.7523	19.4085	20.0609	18.042
new	19.7523	19.4085	20.0609	18.042	19.9319
new	19.403	19.394	18.5347	19.5171	18.2788
new	22.7557	20.8739	20.6475	19.8886	19.2969
new	20.8739	20.6475	19.8886	19.2969	18.4373
new	20.6475	19.8886	19.2969	18.4373	19.1084
new	19.8886	19.2969	18.4373	19.1084	18.7843
new	19.9248	19.6757	18.5307	21.3483	18.4518
new	19.6757	18.5307	21.3483	18.4518	18.8868
new	17.7495	19.8157	18.9577	18.8378	18.4822
new	19.5275	20.8389	20.113	18.633	18.5899
new	17.8702	20.4029	18.6813	21.3645	21.5524
new	21.0066	19.0788	19.5186	20.1184	20.2185
new	19.0788	19.5186	20.1184	20.2185	19.4988
new	19.5186	20.1184	20.2185	19.4988	19.7181
new	20.1184	20.2185	19.4988	19.7181	19.1611
new	20.2185	19.4988	19.7181	19.1611	18.804
new	20.6489	20.1352	19.0434	19.5714	18.4197
new	20.1352	19.0434	19.5714	18.4197	19.4479
new	20.0902	18.9974	18.385	17.8717	18.2247
new	21.7779	19.2673	18.9799	19.6497	20.0909
new	20.7482	19.001	21.2635	21.806	20.5639
new	19.001	21.2635	21.806	20.5639	19.4659
new	19.6703	22.1288	20.5973	19.546	19.6611
new	20.196	20.3896	20.1863	18.8098	19.6609
new	17.671	18.7105	19.5783	20.5547	20.3319
new	20.3896	20.1863	18.8098	19.6609	19.0924
new	20.1863	18.8098	19.6609	19.0924	18.3216
new	18.8098	19.6609	19.0924	18.3216	19.3464
new	19.4109	20.1468	19.9985	19.6972	19.2707
new	21.1868	20.3433	18.8288	20.3816	19.7785
new	20.3433	18.8288	20.3816	19.7785	20.4575
new	18.8288	20.3816	19.7785	20.4575	19.9973
new	20.3816	19.7785	20.4575	19.9973	20.9832
new	19.7785	20.4575	19.9973	20.9832	19.7484
new	20.4575	19.9973	20.9832	19.7484	21.0514
new	19.9973	20.9832	19.7484	21.0514	19.5163
new	20.1468	19.9985	19.6972	19.2707	18.7471
new	19.7073	20.371	18.2809	19.2906	19.0396
new	21.214	19.6496	19.091	19.4335	19.1819
new	19.0527	19.4625	20.817	19.5873	19.4537
new	20.0698	22.5575	20.4083	19.869	18.928
new	22.0545	21.3819	20.1497	21.5594	19.7618
new	21.1149	18.9345	19.3378	19.2828	18.8096
new	20.8931	19.9312	18.3874	19.2288	19.721
new	19.9312	18.3874	19.2288	19.721	18.8076
new	18.3874	19.2288	19.721	18.8076	18.2744
new	20.423	18.621	18.9168	19.2744	18.5156
new	18.621	18.9168	19.2744	18.5156	19.5883
new	18.9168	19.2744	18.5156	19.5883	20.441
new	19.2862	20.3521	19.2485	17.9377	18.5316
new	20.3521	19.2485	17.9377	18.5316	18.9091
new	19.2485	17.9377	18.5316	18.9091	19.0762
new	18.6521	19.3113	20.3774	21.3749	20.1955
new	20.3136	18.6353	19.6033	18.1924	17.9765
new	18.6353	19.6033	18.1924	17.9765	18.273
new	19.6033	18.1924	17.9765	18.273	17.4867
new	20.2146	19.751	18.9867	18.7535	19.7697
