# Supplementary material for: Age structure landscapes emerge from the equilibrium between aging and rejuvenation in bacterial populations
Source: Nat Commun. 2018 Sep 13;9:3722. doi: 10.1038/s41467-018-06154-9 (PMC6137065; doi:10.1038/s41467-018-06154-9)
Supplement: Supplementary file 7 — Supplementary Data 4 [file 41467_2018_6154_MOESM7_ESM.xlsx]

## Sheet: Daughter device Fig 5D data
Lineages born from opposite equilibrium, Fig. 5D
Device	Age	Opposite1	Opposite2	Gen1	Gen2	Gen3
daughter device	old	21.0508	20.6858	19.941	19.8177	20.1046
daughter device	old	21.6135	19.8189	20.2444	20.2896	20.0011
daughter device	old	19.5596	20.1924	20.3807	20.8822	19.9998
daughter device	old	18.6321	20.6483	20.0851	20.8977	19.8973
daughter device	old	18.9349	19.5719	20.1162	19.1054	19.6575
daughter device	old	19.8115	19.5975	18.8294	20.083	20.3882
daughter device	old	19.6014	19.4926	19.7303	20.7576	20.0778
daughter device	old	19.6609	18.4269	19.9658	19.1542	20.651
daughter device	old	19.7011	18.517	19.9743	21.2119	22.8791
daughter device	old	21.2249	19.4793	21.6313	19.2836	21.6358
daughter device	old	18.9521	19.4632	19.2373	20.5545	20.7583
daughter device	old	21.4998	20.4315	19.7941	18.0807	18.5314
daughter device	old	18.8294	19.0033	19.7267	19.5596	20.5149
daughter device	old	20.0743	19.2715	21.2	19.8433	21.357
daughter device	old	19.7231	19.6148	20.7356	20.9665	21.337
daughter device	old	21.233	19.8556	20.4413	20.5059	19.3682
daughter device	old	20.8947	20.264	20.2135	22.6858	22.2854
daughter device	old	20.4053	19.5921	19.0257	17.9262	19.7928
daughter device	old	18.8957	20.2563	21.4521	20.8532	19.5136
daughter device	old	18.4518	18.8868	18.9278	21.4865	21.1822
daughter device	old	20.1186	18.5161	20.0712	21.558	22.258
daughter device	old	21.0881	21.5455	19.8609	20.591	22.0337
daughter device	old	19.1611	18.804	20.2898	20.7368	20.5672
daughter device	old	18.3598	18.0972	19.1972	20.0195	21.4807
daughter device	old	19.7452	19.4194	19.2677	19.848	18.9114
daughter device	old	19.5714	18.4197	20.0826	20.137	19.8749
daughter device	old	20.1831	22.3464	21.1394	19.09	20.2793
daughter device	old	22.3464	22.652	20.005	18.8531	20.0418
daughter device	old	20.1779	19.4559	20.0617	19.8388	19.3859
daughter device	old	21.5024	19.9627	19.5817	21.2189	21.2982
daughter device	old	19.2782	20.4135	18.6336	19.0691	21.3005
daughter device	old	21.0718	21.2752	18.6877	19.4867	19.6242
daughter device	old	19.9068	20.1109	20.2021	19.7807	20.7619
daughter device	old	19.5783	20.5547	18.9617	19.6538	20.4834
daughter device	old	17.989	18.4246	20.5952	20.9419	21.8627
daughter device	old	19.3649	18.0298	18.9514	21.365	19.8358
daughter device	old	21.2897	19.6506	19.7796	19.2874	19.0643
daughter device	old	19.2947	20.259	21.3608	21.451	20.3817
daughter device	old	19.2285	20.7015	20.6168	20.2291	20.9406
daughter device	old	19.1846	21.4575	19.2942	20.5765	23.13
daughter device	old	21.9842	21.6343	19.0479	20.0023	21.505
daughter device	old	19.2707	18.7471	19.8144	19.7996	20.652
daughter device	old	22.2444	22.2444	22.1436	20.9284	21.5634
daughter device	old	19.0249	18.9525	21.1064	20.1813	20.7336
daughter device	old	21.3782	21.0694	21.3461	20.7713	19.486
daughter device	old	20.2599	20.3869	20.8677	20.2967	21.4713
daughter device	old	20.5023	19.9922	20.9708	20.2075	20.8146
daughter device	old	19.8754	20.5569	21.4623	21.8104	23.0601
daughter device	old	19.4118	19.7269	21.0305	19.3229	20.504
daughter device	old	19.3378	19.2828	19.1141	22.2958	20.078
daughter device	old	18.6479	20.4514	21.6667	21.2742	22.8528
daughter device	old	21.0646	21.0405	19.811	18.727	21.3063
daughter device	old	19.1314	19.8838	18.7868	20.0649	20.2391
daughter device	old	23.4864	19.3517	19.5042	22.4421	19.534
daughter device	old	18.4092	19.7198	19.31	20.4525	20.3963
daughter device	old	19.3652	20.0575	18.5133	20.6843	20.7851
daughter device	old	18.8728	18.8412	20.1189	21.0362	20.8727
daughter device	old	19.9494	19.0083	19.8889	19.8752	20.7807
daughter device	old	18.7603	18.9308	19.6138	19.3783	21.1
daughter device	old	20.7635	19.9755	21.0197	20.7556	19.8008
daughter device	old	20.2487	19.3748	20.1995	20.4563	21.7866
daughter device	old	19.3533	19.1261	19.5978	20.4445	21.3072
daughter device	old	19.2746	19.229	18.2852	22.175	21.542
daughter device	old	18.9867	18.7535	19.8393	22.055	21.5985
daughter device	old	19.1895	19.6702	19.9313	22.0735	21.1003
daughter device	old	19.8876	19.3171	20.2071	20.8563	22.0865
daughter device	old	20.6712	20.0758	20.332	21.4208	20.5762
daughter device	old	19.5408	17.8521	18.5168	20.5003	20.6882
daughter device	old	19.3226	19.5708	18.7187	19.3531	18.9297
daughter device	old	20.2487	20.4315	19.9353	20.2152	21.231
daughter device	new	20.2444	20.2896	19.4601	20.8783	18.2007
daughter device	new	19.9183	20.5717	19.5437	18.9349	19.5719
daughter device	new	20.6437	21.6116	20.67	18.7218	19.4758
daughter device	new	18.0195	20.8109	20.1711	20.5356	18.6821
daughter device	new	19.8276	20.4897	20.2501	20.5626	20.1397
daughter device	new	19.3927	20.0727	20.3389	20.1749	19.7011
daughter device	new	19.9743	21.2119	20.3287	19.1116	19.5766
daughter device	new	19.9658	19.1542	18.5976	20.3373	18.197
daughter device	new	18.9305	20.2138	19.696	19.265	19.4874
daughter device	new	18.5192	20.8546	19.6645	20.2934	19.1499
daughter device	new	21.6313	19.2836	18.6174	19.4782	18.9573
daughter device	new	24.6001	22.5273	20.2195	21.3224	19.1093
daughter device	new	20.0377	20.8351	19.9706	20.1919	19.9086
daughter device	new	20.7475	20.2046	19.768	19.5552	18.6816
daughter device	new	21.2	19.8433	20.3967	19.1848	19.7231
daughter device	new	19.8408	20.5915	18.8171	18.9495	19.2522
daughter device	new	20.3396	20.8842	20.162	20.9574	20.715
daughter device	new	21.549	21.088	19.2773	19.3281	19.8446
daughter device	new	22.2854	21.6664	20.6924	20.5953	20.237
daughter device	new	19.7601	21.1359	22.165	20.4053	19.5921
daughter device	new	20.637	20.3824	20.7146	20.1597	19.7082
daughter device	new	20.825	21.5975	19.5275	20.8389	20.113
daughter device	new	22.2269	20.825	20.1186	18.5161	18.8624
daughter device	new	20.7001	21.0647	19.1894	18.9627	19.2146
daughter device	new	20.0812	19.381	18.56	20.758	20.0494
daughter device	new	19.9238	19.9464	20.4644	17.4208	18.8396
daughter device	new	19.5072	20.2298	20.592	22.1262	21.9457
daughter device	new	19.8201	19.7907	19.783	18.6807	19.6683
daughter device	new	20.0145	19.2465	19.9775	20.1779	19.4559
daughter device	new	23.5559	23.106	21.5024	19.9627	17.6793
daughter device	new	21.0794	19.7944	20.7482	19.001	21.2635
daughter device	new	21.229	21.5663	20.3927	21.0538	21.346
daughter device	new	19.9932	23.3309	21.0425	18.913	20.3276
daughter device	new	20.3435	20.5565	20.3305	19.7318	19.6483
daughter device	new	18.6877	19.4867	18.6679	19.4469	19.2607
daughter device	new	20.2032	20.7265	19.9068	20.1109	18.8371
daughter device	new	21.451	20.3817	20.1087	19.2285	20.7015
daughter device	new	19.2942	20.5765	21.9842	21.6343	19.2764
daughter device	new	22.2182	19.7949	19.2947	20.259	20.2839
daughter device	new	20.6416	20.6117	20.3774	20.5133	19.5
daughter device	new	18.3281	20.8775	19.3397	19.4606	18.7763
daughter device	new	21.1064	20.1813	20.2441	19.5089	19.7672
daughter device	new	23.1153	20.959	19.3248	19.2626	20.6777
daughter device	new	23.0155	24.4581	20.8113	20.1558	19.5068
daughter device	new	21.6673	21.013	22.0545	21.3819	20.1497
daughter device	new	21.5899	23.3471	20.0908	19.7554	19.7951
daughter device	new	19.1141	22.2958	18.6479	20.4514	19.4893
daughter device	new	20.2032	21.5899	20.3907	19.2581	21.2867
daughter device	new	20.1729	19.961	18.3375	18.7632	18.2408
daughter device	new	21.5797	20.4667	20.6867	19.4616	19.1181
daughter device	new	21.29	20.6045	20.8931	19.9312	18.3874
daughter device	new	18.7868	20.0649	17.9205	19.0539	18.3398
daughter device	new	21.0264	19.6713	20.423	18.621	18.9168
daughter device	new	19.0844	21.3223	19.4566	20.8779	20.0432
daughter device	new	20.1189	21.0362	19.9494	19.0083	18.026
daughter device	new	21.1962	19.732	18.6062	20.289	19.6259
daughter device	new	21.0197	20.7556	20.2487	19.3748	18.7073
daughter device	new	20.1946	20.8196	20.7635	19.9755	20.137
daughter device	new	21.9456	20.2279	21.4309	19.2734	20.0632
daughter device	new	20.0956	19.6332	19.1895	19.6702	20.1313
daughter device	new	18.5168	20.5003	21.5667	19.3226	19.5708
daughter device	new	20.5158	19.7036	20.6712	20.0758	20.6192
